# Supplementary material for: MicroRNA expression profile analysis in sperm reveals hsa-mir-191 as an auspicious omen of in vitro fertilization
Source: BMC Genomics. 2020 Feb 17;21:165. doi: 10.1186/s12864-020-6570-8 (PMC7027243; doi:10.1186/s12864-020-6570-8)
Supplement: Supplementary file 1 — Additional file 1: MicroRNAs expression matrix. [file 12864_2020_6570_MOESM1_ESM.xls]

## Sheet: IVF_all_exprs
Sample_ID	RPI1	RPI2	RPI3	RPI4	RPI5	RPI6	RPI7	RPI8	RPI9	RPI10	RPI11	RPI12	RPI13	RPI15	RPI16	RPI17	RPI18	RPI19	RPI20	RPI21	RPI23	RPI25	RPI26	RPI27	RPI108	RPI28	RPI29	RPI30	RPI31	RPI32	RPI33	RPI34	RPI35	RPI36	RPI37	RPI38	RPI40	RPI41	RPI42	RPI43	RPI44	RPI45	RPI46	RPI47	RPI48	RPI49	RPI50	RPI51	RPI52
hsa-mir-99a-5p	132808	83456	79471	31774	128335	39370	116293	7383	108300	45534	67903	105382	57403	66325	54618	100582	75527	55394	108120	85478	54954	89108	88716	101892	48682	45887	65667	99446	85210	45200	110751	99065	45571	47525	57172	153475	24082	131804	40170	59293	184886	37405	108939	43862	58995	70829	75479	130528	107615
hsa-mir-21-5p	31076	35149	34707	182973	49034	54496	39286	270024	67951	192674	51274	115949	54821	48288	64387	48074	54293	107897	43412	57020	52927	46823	60477	53372	90306	183935	51029	60943	53725	108181	64506	69232	105695	307426	30347	39254	226806	43437	200620	44469	74795	186461	100323	236477	109873	43689	146007	243313	45878
hsa-mir-10a-5p	109606	160137	115361	78537	113365	70037	142432	3064	72468	36555	93155	42791	79153	93310	120337	98235	105496	100885	97121	107553	101126	88490	91340	108523	96500	46366	67514	88379	81394	67387	74705	142825	29513	36932	86382	43718	58708	71774	44918	109952	24517	50871	45622	38626	67310	97197	50319	28942	94386
hsa-mir-10b-5p	96272	137162	92881	70863	99913	71694	82172	2204	77486	42565	131495	48888	54623	68172	63832	121620	122564	61442	119822	71353	80180	76526	133325	108523	80512	45169	71619	51490	88851	45601	73159	75939	33087	42571	45833	65920	44609	100919	37604	83156	51403	41120	49853	34882	55530	87488	52449	48706	91163
hsa-mir-191-5p	106141	75306	114178	86091	83206	100082	95476	172770	54702	84776	78527	57945	91369	87345	83259	53638	59266	66351	87877	77212	51576	96122	64850	41889	78496	102123	66830	71011	90486	103598	76509	45153	122648	62964	99849	111244	86424	69226	81488	67356	34466	65111	57778	83252	81761	70829	73579	53625	58853
hsa-mir-26a-5p	50498	32891	47919	61750	50444	42892	39912	145597	47375	85271	41881	84073	40818	58230	44071	41206	34135	45402	45050	47499	35585	59612	53854	48196	54875	76656	37964	42576	36434	85543	38512	22759	130358	66393	46750	100474	83197	55928	82331	42107	68162	55051	83397	82871	59341	35856	67994	53669	57920
hsa-mir-16-5p	43044	61757	71189	52517	38837	68172	49929	17291	38743	37545	54661	30017	60780	68172	86367	50943	66254	54781	49730	51789	81081	62912	46607	53695	59484	37877	102879	63710	86692	56219	56737	62012	35334	17767	88804	27232	35971	53504	44497	68170	16344	53761	30158	37656	60183	63768	42086	20729	31462
hsa-mir-34c-5p	18687	18851	32340	20983	30049	49316	23947	439	40851	15201	29024	14399	79153	14912	25088	33208	33866	44526	9595	40071	61936	14438	27864	29435	37447	18690	42684	64094	17486	32153	20729	38262	6025	14418	16439	3566	8281	11372	12981	28994	9830	20379	21003	17128	20935	56597	16350	3513	28917
hsa-mir-30a-5p	35380	19833	23072	14988	15296	23000	13930	805	37137	21494	29332	21308	49657	23576	27198	37990	31850	29012	18605	37455	43918	37747	19367	28950	29958	15191	49319	36965	28018	20859	24042	37603	8884	12480	21136	4133	14022	14106	11220	31845	13916	23939	17925	11685	19351	32325	17041	5621	24168
hsa-mir-141-3p	31391	12567	9465	7673	20503	7874	12365	1948	38341	15413	23327	41282	19962	14912	10768	22341	17605	16916	21413	29190	16441	20214	31488	35257	13106	14804	11697	17138	11098	12520	24594	13377	10569	9934	6862	11077	11787	14976	8194	18732	48146	13208	30389	9466	15243	20300	19344	19631	39263
hsa-mir-335-5p	21312	29455	28791	17985	13885	32532	32712	1994	14252	20999	25021	13180	22544	39767	34302	16604	26206	22701	22583	17890	19369	20008	18992	21025	26789	21728	37211	27743	44698	24966	31958	26131	15113	5118	58640	14974	14175	29082	11411	35917	7698	30956	22541	10852	24251	29015	13126	6148	16536
hsa-let-7a-5p	13858	14334	15381	15227	12367	24036	18625	16404	23687	18949	14781	20437	16486	21303	19760	15735	11826	19984	19658	19250	18468	17945	18368	20378	13538	14602	16553	15677	12602	16652	17010	15429	22926	14101	18274	20642	16461	20569	20525	18895	36006	22649	22772	18134	20638	17872	24008	22179	18487
hsa-mir-146b-5p	25511	11782	12029	31055	16814	22585	18469	32268	13148	27575	16321	21018	20756	17043	21092	16169	17201	15864	13222	18832	17117	21452	15744	10836	27653	29498	18469	17445	22523	15676	16200	16749	30381	18664	18421	11903	29265	16343	28643	14008	7580	20018	11924	29091	17322	15666	16753	27010	11278
hsa-mir-100-5p	18057	27000	19325	12829	20503	17198	18782	924	16661	9616	26329	12541	19167	19599	18650	27471	25937	17442	21764	18100	21171	20420	13120	15688	18435	9814	19563	18905	24573	9716	15463	18728	7174	11083	21430	7014	11634	21812	11296	20687	8527	9699	9001	8252	16926	16548	9269	5489	16706
hsa-mir-151a-5p	15118	18753	25241	10191	13234	20513	15338	1070	13349	8484	17784	8767	18472	17895	24089	14083	19352	17004	14626	14438	20945	15470	14494	15688	14258	9925	28387	15677	20430	12170	18188	20963	12637	3488	38934	14620	8103	15038	12024	21664	8468	13311	10078	7697	16629	15887	10939	6324	14840
hsa-mir-200a-3p	16587	9621	13409	5155	16489	8288	9704	1107	13249	6787	16013	20553	9832	13492	11545	12866	10751	15075	19073	12031	14864	14438	18243	17628	8497	7070	7250	7992	9724	7187	15721	8356	9318	4092	7485	13415	8611	15038	7352	12216	33814	8100	15617	8009	10343	12797	10766	15327	22981
hsa-mir-30d-5p	13438	17083	16564	13549	15404	17405	11269	10320	19070	13929	13857	14631	13109	17753	12211	15039	13976	15514	14743	15484	15315	14851	12120	9542	10946	11527	14159	13525	18206	13172	18041	14183	17079	8814	19081	17430	12956	14044	13058	15800	20371	15168	17233	11511	12026	13790	16235	12868	17808
hsa-mir-30e-5p	11653	5891	5521	12589	6075	13054	6573	24427	18367	21777	9238	17302	18273	8521	10435	11562	14379	11131	6903	17263	14864	13613	11620	14717	17139	20034	14980	15754	8089	21586	10051	12680	11080	28836	8109	4841	21644	6089	13517	11728	9534	14291	16233	18689	17025	15004	11399	5709	11533
hsa-mir-30c-5p	6299	8934	9465	10671	9546	9946	7669	16916	10639	12868	13780	7141	13904	13776	10324	8954	8735	11920	12169	10567	10585	7632	11495	5660	9938	10735	12586	12296	10313	13121	13144	11434	16620	9879	15559	15612	13362	11247	13709	12949	9416	8977	11540	12933	12274	13128	14220	9486	7717
hsa-mir-22-3p	8713	10702	7690	10551	12258	8081	11112	5352	9936	6787	10239	10160	6952	10225	10879	9649	9004	10780	9010	11090	8333	11551	11370	12291	7777	13994	11970	10682	15262	10818	13512	9748	21292	4196	16072	23689	12625	15349	10607	13845	12554	12743	10924	9535	10096	10260	11054	11858	11618
hsa-mir-186-5p	11023	11192	10254	10911	8787	10153	8921	11966	9133	9898	9084	10102	12315	9657	9436	10605	8063	8765	9478	10880	10135	11757	8746	14717	10658	11195	10123	9145	11643	11744	12187	9345	12305	7437	11449	8715	11914	10626	12407	7737	6632	14910	9693	9743	10987	8936	11745	10233	8480
hsa-mir-148a-3p	7664	9229	10057	5395	13994	6630	10173	3979	16862	7777	9469	9057	6852	12782	5106	8867	5913	6924	12754	9520	9009	15882	9121	12291	5905	5211	7319	7070	8416	9165	14396	8649	9165	6277	5871	17241	5665	10067	6050	10669	17647	5623	13925	5790	8166	9598	8981	12736	12635
hsa-mir-24-3p	11128	7167	6113	13189	11173	5387	9234	20283	8531	14848	6159	14399	4965	7953	7326	7824	6450	9378	5850	5335	4279	7425	7997	6307	7921	15799	6703	8684	6933	12946	7253	5277	16211	11970	5504	10534	13895	6959	13594	6352	10955	8358	10847	14459	11432	5185	11111	10584	8480
hsa-let-7f-5p	4304	5007	7296	12110	7376	12847	9704	14647	9635	13929	7467	11264	3674	7385	6105	5129	4569	10430	9478	5754	6531	4744	6872	6631	7057	9704	4719	6762	5451	9841	7326	7073	15165	16380	5687	10156	15039	8762	15432	9122	13620	13672	13848	13002	10442	5516	13472	15371	8734
hsa-mir-96-5p	7559	8836	14789	7553	7485	10567	9547	338	6925	6010	8622	5632	10527	9231	10879	12518	13170	8852	8776	10462	8333	11757	7372	13100	12818	6702	18811	12142	11120	6736	11156	9748	2910	3963	11852	3401	3937	12552	6816	7818	3612	4385	6770	4611	7968	13128	4490	2283	8310
hsa-let-7g-5p	4409	4025	8085	9592	7268	13675	6730	14665	10639	12797	5851	10451	7249	11504	10879	7737	7660	8414	7254	7951	8333	6600	8746	5498	9650	10201	7934	5533	5276	8038	7989	6303	11284	15443	5100	5857	11076	7643	12866	6760	11429	14291	10693	11685	10987	7171	13760	13395	7971
hsa-mir-30b-5p	4934	11192	9071	8393	7376	8288	9234	4098	12747	7919	12087	5864	11619	13492	9658	9562	10616	8414	10414	9416	6756	10107	8746	6954	7201	5542	10944	7608	13540	8764	12555	10371	12177	3825	19228	13439	6935	12801	6739	13194	9771	8564	8847	6310	10244	12356	10651	7027	8989
hsa-mir-200c-3p	3884	6381	5718	2038	7919	10982	7043	539	12947	2828	4234	8883	4369	7243	5550	8780	5778	7012	10063	7846	9684	9282	8621	12938	2448	2909	3899	4687	4251	3931	8026	4654	8220	1397	4293	13628	4013	10937	3714	7818	28011	9390	16694	4923	6533	9708	11802	11462	14416
hsa-mir-26b-5p	2624	4516	4535	7913	6292	4973	2817	26943	8230	13434	3618	13528	5164	6817	5217	6346	4434	6573	5499	6695	4954	5981	7372	4366	5329	8102	4104	5840	4099	15375	6848	3958	12841	13630	3669	8361	12168	6897	13211	5945	17825	13620	13848	13557	12818	6067	14911	14625	9158
hsa-mir-122-5p	4829	7560	11240	7194	6509	16784	12521	182	2910	4595	11317	3367	7746	7953	10546	10171	17739	5784	6435	9206	11261	9488	6122	4528	10370	3885	11902	8376	10989	5108	6627	7879	4008	2720	17834	4818	3150	10812	4978	15067	710	7120	5462	6622	10640	8495	2418	878	5851
hsa-mir-200b-3p	4304	5105	5127	1558	9004	4351	6573	539	10137	3676	5312	8302	3773	8379	3996	6259	6181	7274	11233	6486	6756	6394	7747	9704	3456	2633	3557	4303	3837	3756	8026	4471	4901	2408	4293	11502	3632	9942	3791	7085	21082	7016	12001	4646	6137	8715	9672	8169	12550
hsa-mir-363-3p	9868	2650	4338	2517	3146	4558	1565	750	10237	2686	3464	10741	5462	6817	2775	6346	4434	5083	5616	5335	3603	6394	4748	7924	2304	2762	3078	4226	2572	2228	6480	2748	7327	748	3376	6400	1930	3604	1684	3746	22977	5211	14617	3848	4157	4633	7945	4523	8480
hsa-mir-125b-5p	4304	3927	4732	2517	4881	4973	5947	558	5219	2686	4696	4470	4568	4970	3441	3912	5241	5434	5031	3766	3153	3506	4498	1455	2880	2743	2736	4150	6410	2854	7179	4214	8450	1104	10898	18021	2819	7084	3561	5375	12613	4643	6847	3294	6780	6398	5354	7598	5851
hsa-mir-146a-5p	4514	2258	2169	13069	6075	2486	3599	3321	2107	3959	4850	11438	1589	426	3996	1999	1881	4119	5265	1883	4054	2062	3248	1132	3600	11858	3009	2459	3183	2128	2503	2418	12560	5742	2532	9707	8713	2920	10760	3420	3079	5881	7078	6102	2326	772	6217	8388	3900
hsa-mir-29a-3p	2204	2552	1971	5395	2386	2072	2660	5132	4516	6010	3387	5167	2085	4686	2442	3216	2553	3944	4329	4917	4279	3919	5622	6145	3600	5708	3830	4226	3401	5534	4381	3261	4748	8844	2385	3944	4394	3107	6165	5538	8231	7120	4616	3744	6087	4302	8693	8652	3900
hsa-mir-27b-3p	3254	3534	4141	2158	5641	4144	5947	1591	6223	2333	4773	3948	4071	1704	3441	3998	3494	5434	4680	3243	3603	5156	4123	6307	5041	3019	4788	5763	3488	3606	4602	4764	3625	1699	4476	6802	3378	5717	3484	5131	6395	2218	3000	3051	3612	5185	3108	4435	4664
hsa-mir-888-5p	6929	1669	2366	1318	2712	2693	1878	109	3713	1626	7005	5690	3575	5112	5439	3651	4434	4119	6669	2929	6756	5363	10246	9380	8785	3351	1778	1998	1678	2679	6627	3994	1148	1342	2238	1865	1397	3107	2527	4886	2783	3714	4231	2843	5691	4854	3108	2547	8819
hsa-mir-374a-5p	3674	2749	2169	5995	4122	1243	2347	5562	7025	5797	4157	6096	4171	3976	3774	4259	2419	2278	3393	4184	3153	4125	3623	4366	3024	3793	4583	2997	2987	5859	4344	3958	3318	8740	2862	2692	3505	4349	3982	2199	6691	3611	5308	4126	4157	2647	3799	5533	4918
hsa-let-7b-5p	2624	2454	1380	2158	3796	5801	4382	2223	4516	3111	2771	4819	1986	3408	1443	2086	2015	3155	3510	5021	4054	4744	3248	5175	2016	2890	1983	2075	2856	3080	4418	2052	6535	1273	2898	8479	3404	4722	3446	4561	13561	4282	7308	3883	3612	3309	5527	6631	5172
hsa-mir-15b-5p	4514	5007	4535	3477	3688	3729	4226	3266	2810	3888	4542	3251	6554	4544	6771	4172	4569	5171	2106	4708	5405	5775	4748	4043	4897	4216	7182	7300	4339	5058	4307	3445	4621	2333	7008	3660	3454	4722	4556	4072	1302	4540	4077	3502	3365	4964	4433	1537	2120
hsa-mir-103a-3p	1259	2454	1971	5515	4013	4144	2660	10274	2408	6999	2386	6677	2383	3834	2997	2086	2284	4031	2574	2406	3378	2681	1999	1455	2880	5800	2462	2997	3096	6210	2540	4324	5361	13338	2605	1960	8053	3542	8501	3013	3730	7429	5077	8529	6335	2758	6275	5314	3816
hsa-mir-25-3p	1784	2749	2957	2278	3037	4973	3286	2525	2810	3464	3387	3019	4369	4828	5106	4085	5375	4733	2691	5440	6081	3919	2374	4043	1728	3314	5335	4226	4033	3080	3902	3151	2272	2462	5174	2361	2591	3914	4135	4805	1835	5623	3154	2704	4157	5847	4145	2152	4833
hsa-mir-183-5p	5459	4025	5718	3477	2169	3108	5165	182	3412	2757	3156	3251	5859	4828	3330	5476	3762	3155	4914	2510	4729	2475	3873	4205	4176	2154	4788	3458	3139	1727	4234	3151	1327	1521	3926	1393	990	2485	2221	3827	3020	1393	3154	1664	2623	4413	1899	1317	4579
hsa-mir-99b-5p	4724	2945	2957	1678	4447	3315	3130	1729	3011	1979	2925	3599	2284	1846	2442	3738	3090	2892	5616	3243	2702	3094	2624	2587	2736	3240	2462	3765	3401	2454	4381	3958	4621	1967	2715	7723	2718	4349	3523	3827	4678	2579	2461	2219	2326	3089	2360	3469	4664
hsa-mir-125a-5p	2204	3141	4535	2158	3146	11603	3599	2634	2308	1696	3156	2612	2482	4118	1665	2608	2956	3593	2574	1673	2927	3506	3873	808	2736	2854	1846	2459	2921	1928	3976	3041	8067	857	6054	11644	3251	4287	3523	3746	4856	2940	3539	2600	3266	3309	4605	2283	3476
hsa-mir-148b-3p	2309	2454	2957	3956	1627	1657	2347	2095	3011	3323	4157	1509	4469	3266	3552	3042	3090	2541	3744	2929	3603	1856	4373	2264	3456	2449	2941	2459	2660	3180	4602	3555	816	3785	1798	779	1600	1802	3523	3420	1539	2682	1846	2288	3513	2647	2533	2547	3052
hsa-mir-92a-3p	2834	1276	3943	2637	1844	4558	1721	3806	3412	2616	2771	3715	2979	1988	1332	1304	2015	2629	2574	2301	2027	2475	1374	2911	2448	3332	1573	3535	1766	3055	2577	1832	4978	2165	3045	5007	3327	1864	3101	2199	3908	2682	3769	2981	3513	2427	3454	2854	3476
hsa-mir-499a-5p	2309	1472	2760	959	1301	4558	2817	118	2710	2828	1924	3135	6356	6959	5661	2608	3762	3506	2574	3766	4729	2475	3123	3558	3888	3277	8140	3919	3030	2278	3387	4507	1021	1025	7229	826	1600	2174	3752	2361	355	3508	1538	1005	2524	1544	1669	483	2289
hsa-mir-7-5p	314	4516	2563	2997	3579	7045	2347	1097	1104	2616	4388	1741	4767	2982	3552	3651	4972	3593	1872	1673	2702	2062	1624	808	3600	1841	2599	3996	1700	3155	2061	4727	1072	2977	2054	637	1600	1926	880	3094	1717	2837	1615	2045	3217	4854	3684	1712	4070
hsa-let-7c	1469	1472	1774	599	4013	2279	4226	237	2308	1272	1770	3657	1489	1562	1665	1999	940	1928	2340	2615	2702	3506	1874	2911	864	773	1094	2151	1482	751	2430	1612	1838	470	1504	6755	457	3914	1301	1954	10718	1186	4616	1352	1831	3530	2878	5138	4324
hsa-mir-27a-3p	1154	785	394	5635	1518	828	1252	7776	1706	5868	1000	6038	1191	2414	1887	1912	1209	1490	1170	1569	2027	1237	749	1293	2304	6260	1436	1767	1221	4657	994	1246	3472	7882	1357	2007	5639	1553	6126	733	1480	2940	3077	6380	2672	882	3224	2679	678
hsa-mir-20a-5p	104	2061	1183	1678	1952	4558	2191	1903	2408	2404	2694	1451	3972	2414	2997	1999	2687	3418	1404	2510	3153	1031	1749	808	2448	1694	1983	2305	1853	2203	1583	2015	868	4493	1761	519	1549	1864	2067	2280	1480	2063	2615	2635	3365	2647	2878	1537	2289
hsa-mir-320a	1364	2160	1183	1558	4013	3522	3130	1088	1806	1272	1539	2264	794	2698	1665	1651	1209	2541	2691	1987	1801	2475	2873	3881	1296	1804	1504	3458	2442	1577	1472	2052	4493	723	2678	3920	1879	3479	1952	2687	3671	1702	3000	1560	2474	1323	2821	2152	2798
hsa-mir-151b	1889	2945	4732	1318	1627	1864	939	100	903	1202	3079	1393	1489	3408	4551	2260	3628	2366	1521	1673	2927	1650	1374	2587	2016	1933	4309	2843	3183	1928	3387	3041	2144	371	9137	2645	1295	1553	1684	3990	1362	2012	2077	1352	2227	2647	1439	746	1865
hsa-mir-181a-5p	839	392	394	5275	1735	1450	313	7163	200	5797	230	4528	397	852	1665	434	537	1840	702	732	1351	618	999	323	3024	5211	684	845	784	3706	920	952	7991	5876	697	3164	7113	745	6318	244	947	5520	3692	5686	2672	772	3512	5226	508
hsa-mir-192-5p	2624	981	1774	1798	1844	3108	1721	841	2910	2262	2001	2496	4171	2556	2331	2521	2687	1314	1053	1150	2027	2887	1499	1293	2736	1436	2736	3458	3205	2929	1767	3298	1123	1313	2568	803	1397	2423	1378	2280	1125	1496	1230	1525	1385	1875	1612	570	2204
hsa-mir-449a	1049	981	985	1438	1627	6837	782	64	2810	2050	2463	580	6157	2272	1443	4172	2150	2541	1287	3243	2252	1856	1624	1455	1872	1657	3762	3919	1591	2103	2466	3555	382	1010	2532	401	635	1926	1148	2769	829	1754	1615	1213	2227	3420	1899	307	1865
hsa-mir-223-3p	419	392	197	2637	216	207	0	10997	0	5939	230	3367	0	2698	1221	0	268	613	234	0	0	0	0	0	3024	6279	273	537	392	9365	478	219	5514	8477	440	3424	5156	310	6624	162	414	2321	4231	8217	5444	882	4721	4040	0
hsa-mir-143-3p	1154	98	0	2757	325	828	313	16010	200	6717	538	2903	198	2982	1776	173	134	525	234	313	900	206	249	323	2016	4272	547	1613	545	9165	662	1062	4161	6178	477	3046	5106	1242	5016	325	0	1857	1769	5513	5295	330	3799	2152	678
hsa-mir-93-5p	524	1865	788	2158	1193	1657	782	2415	1806	2545	2309	928	3674	3266	2553	1651	1881	2366	2223	3034	1126	2681	874	808	1296	1786	1368	1383	1504	2203	1804	1575	1276	2546	2165	637	1295	1864	2986	2117	1125	2528	2000	1941	2326	3199	1957	1844	1526
hsa-let-7i-5p	839	687	394	3836	976	621	939	4556	1505	4030	230	3077	496	852	888	434	671	1840	702	941	900	618	1249	485	2880	3664	342	1229	457	1627	736	476	2987	4285	587	968	4496	745	4327	1384	829	4901	2000	3710	2078	0	2936	5226	678
hsa-mir-23a-3p	1364	883	0	3237	1084	621	313	4528	602	3111	1077	2728	496	2130	1776	521	671	2278	936	313	900	825	624	970	1728	3627	547	1152	1264	3330	883	623	4569	2804	917	3448	3556	1118	4174	1140	1006	2012	2154	3640	2227	772	2130	2371	424
hsa-mir-891a	1889	687	197	359	1193	828	939	18	903	212	1924	2032	397	2556	1554	1217	671	1402	1638	104	1126	1031	2499	2749	1728	1491	410	614	828	751	2098	1832	970	515	1357	1369	254	1926	804	1221	1480	1651	1692	1040	2227	1213	1266	1185	2289
hsa-mir-374b-5p	839	1276	1774	839	1627	1036	626	2177	903	1696	1000	2322	595	1704	1332	956	1209	1402	1872	1569	900	825	1374	1617	864	1417	1026	922	1133	2153	1399	1466	1633	1704	1577	1653	1651	1926	1838	1140	2309	1908	2384	1456	1781	1323	1899	1625	848
hsa-mir-342-3p	1889	1865	1183	1918	1627	828	1095	1646	903	1838	846	1277	993	1278	666	1217	2015	1227	819	1464	1351	412	1624	1455	1296	2651	1778	1460	1896	1202	1178	806	3318	1446	1908	1983	1473	1056	1684	1710	1302	2682	1077	1213	1187	1323	1957	1581	1950
hsa-mir-221-3p	524	1178	788	1678	325	1243	1408	2323	1304	1343	1231	1799	397	568	1554	434	403	2015	1521	836	1351	1650	1874	1293	1008	3019	410	384	981	1803	1067	989	2348	2115	587	1464	2083	1242	2795	1058	1243	3147	1230	1421	1880	1103	1899	1932	1356
hsa-mir-140-3p	419	1472	985	1558	867	2900	1408	2131	802	1555	1154	1393	1291	994	666	1477	1209	1227	702	1046	450	1031	749	1132	1584	2007	1710	1152	1439	1677	1030	1099	1582	2680	1688	968	1727	1739	1838	1140	473	3044	1000	2496	2375	1323	1496	1493	1017
hsa-mir-9-5p	734	1669	1577	839	1084	1657	2034	91	1907	848	1770	754	2184	2130	2220	2173	1881	1490	819	2197	900	1031	1499	808	2880	681	2325	2612	1591	1252	1472	2492	408	663	1174	118	533	683	1416	1303	296	1754	615	762	1732	2096	978	307	1526
hsa-mir-516a-5p	1469	2061	1971	1438	2061	2486	1095	36	1003	777	1462	290	1489	1278	1887	1912	1612	1490	585	1360	1801	1237	874	1940	2160	718	1983	922	2747	1752	1251	2418	510	604	2532	590	889	1615	689	1873	236	1186	923	624	1583	2206	748	439	1526
hsa-mir-182-5p	944	1669	1971	1438	1627	2693	1565	45	903	777	1462	522	2383	1420	1332	2434	1209	964	1287	1046	1576	825	1249	1132	1152	570	1573	1383	1678	550	810	1099	1046	411	2348	1771	254	1304	765	1873	829	567	1384	450	940	1323	978	307	1017
hsa-mir-335-3p	629	1374	2760	479	1301	1657	2191	27	802	1909	1462	870	1291	2556	2220	1390	1478	1928	1287	2301	2252	1650	2374	323	576	847	1573	2075	2224	1126	1546	1356	229	396	2275	495	228	1926	689	895	59	1135	1461	485	841	1434	460	395	678
hsa-mir-142-5p	104	0	0	1438	108	414	0	10347	100	4666	153	4122	198	710	222	260	268	438	117	104	225	412	249	0	2736	4456	342	1152	239	5283	331	293	1404	12183	110	661	4826	62	3523	244	296	3663	1615	4438	3118	441	2015	1581	0
hsa-mir-340-5p	104	589	1183	1199	976	1657	1095	2351	903	2121	923	2090	1092	1278	999	1043	1881	1227	585	1569	1576	1237	374	970	1728	1123	1299	999	1373	2103	1141	2089	791	4048	1357	519	1956	621	1301	1221	532	1289	1154	1595	1880	1434	1151	1010	763
hsa-mir-429	944	785	985	239	2278	828	313	64	1304	848	692	870	595	852	1110	1825	1343	1051	936	1778	2027	1031	1499	970	1008	478	478	768	523	651	1472	952	740	341	660	1133	330	1118	421	1384	2783	1186	1461	832	1435	992	1209	1537	1611
hsa-mir-28-5p	104	1276	1774	1079	976	2486	626	320	1003	1060	1231	1103	1291	1420	1110	782	2822	1577	1170	1569	1126	2475	499	1293	144	773	1094	1306	1024	876	1251	989	536	718	1357	425	685	994	880	1547	355	567	846	589	1633	1213	1036	439	932
hsa-mir-215	1574	981	3746	1798	1410	2486	939	73	1003	1060	1385	464	1886	1988	222	1477	1881	1840	1872	941	1126	1031	249	323	1296	570	1162	230	741	575	1435	2308	561	1441	1247	354	965	1615	880	1466	118	722	230	624	1237	1103	1324	219	2204
hsa-mir-194-5p	524	294	985	1199	542	2486	1095	146	702	1131	1693	696	1688	1988	1332	869	1343	1139	1989	1360	2252	2681	374	646	2160	810	1026	691	1635	651	1325	1869	331	921	1651	377	533	1304	1110	1384	296	1135	307	1005	742	1434	575	307	678
hsa-mir-425-5p	419	981	985	839	759	621	1095	741	903	919	1924	928	1688	1136	999	869	2015	1227	585	732	900	825	749	485	1584	1012	1778	1998	2027	1527	1067	1319	919	753	1577	968	1321	869	1148	1710	296	1289	692	1352	1088	2206	978	658	678
hsa-mir-222-3p	314	589	0	1079	542	414	313	1628	802	1272	1077	1045	496	994	999	608	671	1665	1053	418	900	618	1624	970	1296	2191	478	537	915	976	441	659	2961	797	660	3070	2083	497	2527	1303	829	1805	769	1213	940	220	1151	1756	678
hsa-mir-320b	839	981	591	479	2169	2486	1565	82	1003	424	692	1219	496	1278	888	1043	403	1402	1638	523	225	1031	1499	970	720	699	957	2612	654	575	810	1466	1276	128	2018	1180	609	1677	727	1303	1539	773	1461	554	1732	661	1266	570	1696
hsa-mir-185-5p	734	294	0	2278	759	1243	782	2644	602	1626	307	1451	198	284	666	347	403	613	585	523	450	825	999	0	864	2154	547	461	719	1652	773	476	2680	1803	807	968	2337	497	2259	733	592	1031	1307	2184	1336	330	1151	1493	763
hsa-mir-195-5p	1049	883	788	1079	759	1243	1721	36	1003	707	692	232	1489	1704	1110	608	940	1051	585	1150	1351	2062	874	1940	1296	534	1094	1075	1155	1101	810	1356	612	123	1137	448	431	745	842	1058	829	567	538	485	1138	1213	1151	439	424
hsa-mir-1323	209	981	591	959	650	2900	782	9	602	636	1231	406	993	710	1887	1304	1075	1227	819	2092	1351	618	1749	808	3024	497	2052	768	1482	1452	957	1246	459	237	1944	448	431	1553	574	1873	177	773	615	1144	1039	1213	403	263	1356
hsa-mir-152	104	981	788	1199	325	1864	469	64	903	848	1616	754	1688	568	1887	956	1209	2191	936	836	900	206	249	970	432	478	1299	1075	1286	1076	1288	1466	357	609	623	188	406	1180	765	1954	532	928	538	589	1088	1213	633	439	593
hsa-mir-31-5p	524	687	197	359	650	2900	1095	36	802	494	538	522	1489	1278	1665	1130	1478	2103	819	627	675	1031	624	485	864	791	1436	999	1373	801	1546	733	740	178	1137	684	508	932	229	1466	710	619	769	450	1187	992	633	658	848
hsa-mir-19b-3p	209	294	197	479	542	621	626	247	1003	707	615	290	993	568	888	782	1075	788	936	1255	1576	825	624	970	2448	607	820	1306	1133	1026	1104	1172	561	1045	807	307	584	807	842	814	769	1083	1000	797	1039	661	863	527	678
hsa-mir-135a-5p	419	883	788	239	1301	207	782	36	501	707	1000	580	1191	994	555	956	2015	876	819	627	1576	825	874	808	1152	349	1504	845	1002	525	1104	842	561	351	770	472	711	869	191	1140	651	722	1384	242	940	551	518	878	508
hsa-mir-361-5p	1259	1080	591	599	976	414	782	1143	1204	777	769	1451	496	1420	444	782	403	1051	351	836	675	618	499	1617	720	1049	615	1075	348	601	883	219	1838	351	550	1889	939	994	1646	570	1598	1031	615	936	494	441	863	614	763
hsa-mir-132-3p	629	392	1774	239	867	828	782	173	602	636	1385	696	1688	1136	2220	695	1343	1314	1287	1255	2027	825	499	808	864	1602	957	691	1090	651	773	733	689	297	1284	637	482	1118	1033	1058	414	773	384	658	692	1323	690	439	508
hsa-mir-17-5p	314	981	0	479	433	1657	313	969	1003	1272	769	987	1291	568	777	695	537	1051	585	1150	1126	206	624	970	576	828	684	614	632	926	846	696	459	1570	477	283	1092	745	689	488	1006	877	615	1213	1138	661	863	614	1102
hsa-mir-624-5p	839	1669	1380	839	759	828	939	137	602	636	1308	696	2184	710	1332	956	1209	1051	468	1150	450	0	874	323	720	441	1162	1460	806	626	515	952	357	247	697	94	177	621	536	570	177	257	307	346	346	882	345	43	593
hsa-mir-106b-5p	209	0	0	719	433	1450	313	1088	602	1484	615	812	893	284	444	1217	940	876	468	732	450	412	249	161	864	1123	889	845	1002	1502	589	916	485	2130	697	188	863	248	1187	651	769	1651	1077	970	1336	1323	690	1010	508
hsa-mir-451a	0	392	0	0	108	0	313	27	200	707	230	58	0	0	111	0	0	87	117	104	0	0	0	0	144	239	1231	307	218	75	294	36	306	34	73	212	0	62	114	325	0	2579	0	0	49	330	115	43	0
hsa-mir-509-3-5p	524	490	1971	599	542	621	1878	9	1505	141	76	580	198	0	999	347	0	350	234	523	1351	2268	0	1617	2592	110	615	845	523	200	589	1392	1455	24	550	1015	457	2361	650	733	236	206	538	658	148	661	633	307	848
hsa-let-7d-5p	209	294	197	1199	433	414	0	2040	602	1060	538	928	794	852	666	260	403	964	819	209	450	618	874	646	720	1012	205	384	501	876	331	329	1965	673	440	1558	1321	559	1646	570	414	1186	1154	1282	1534	220	921	1097	508
hsa-mir-155-5p	209	392	591	1558	216	1036	0	585	100	919	384	1451	297	0	111	347	0	438	234	627	225	0	374	323	288	1730	0	230	283	225	331	366	2782	1426	403	1275	1448	62	2029	244	414	3560	2000	1144	692	330	1784	1932	763
hsa-mir-28-3p	944	294	985	1318	542	414	1252	420	1104	636	384	928	794	710	555	608	1209	350	234	941	675	1443	249	485	288	368	410	537	588	325	478	403	842	510	733	850	304	559	765	814	296	464	846	728	593	551	633	658	593
hsa-mir-625-3p	314	1767	591	119	650	0	313	36	501	494	923	464	1986	852	222	782	806	1227	702	732	900	618	374	161	1872	220	1778	845	1286	375	773	916	587	431	1394	425	609	807	306	1058	236	567	76	589	494	772	748	43	339
hsa-mir-101-3p	419	196	394	119	216	621	156	969	1104	707	307	870	496	568	222	347	403	262	0	836	900	412	124	0	864	644	1231	691	719	1001	478	1136	127	3374	550	307	1066	621	612	570	236	1238	692	936	1138	772	806	307	678
hsa-mir-423-5p	629	392	591	959	976	1450	939	576	501	494	692	522	397	852	999	173	268	262	1287	313	450	1031	999	1132	432	607	478	768	566	901	736	329	1429	183	807	2314	482	869	536	895	414	619	153	381	544	441	172	878	508
hsa-mir-221-5p	629	687	394	1199	433	207	313	1857	903	1343	692	1277	397	142	555	347	537	613	819	209	225	0	749	485	576	939	342	537	305	1001	294	256	1072	1273	403	779	660	434	1225	1058	296	773	307	797	544	220	863	1229	678
hsa-mir-23b-3p	839	1276	985	359	542	621	1095	137	301	141	538	638	198	426	333	608	537	350	0	941	675	206	1374	1617	144	165	205	614	436	325	957	219	434	138	550	1086	254	1118	229	407	592	412	538	277	445	992	633	922	508
hsa-mir-190b	629	589	394	359	433	621	626	27	401	282	1462	522	1092	426	666	1130	1612	701	936	1046	900	206	0	808	864	239	478	384	784	726	515	623	229	277	660	236	101	807	421	733	118	722	307	242	791	882	575	175	932
hsa-mir-205-5p	104	785	197	239	325	828	626	0	1605	212	769	348	397	142	111	260	403	1314	819	0	0	206	999	808	864	791	205	307	261	475	441	439	638	133	293	779	355	497	382	570	177	206	692	208	445	441	403	351	254
hsa-mir-212-5p	419	392	591	119	216	1657	626	311	301	424	384	290	496	852	1221	608	671	525	1053	627	675	825	499	485	576	883	1299	537	523	375	515	513	536	183	1027	401	406	372	497	570	414	515	307	520	346	330	230	175	424
hsa-mir-9-3p	629	196	788	0	216	1036	313	36	401	141	461	174	993	142	777	521	134	788	351	941	450	618	374	323	432	202	957	845	784	500	662	696	331	173	1357	118	330	497	268	1384	118	1083	384	277	643	772	345	43	424
hsa-mir-106a-5p	314	490	0	119	433	414	782	210	602	212	76	696	397	1562	222	608	403	87	234	209	225	206	499	485	144	294	342	384	392	325	552	513	255	396	146	236	304	683	114	325	1480	412	1384	485	544	441	863	570	763
hsa-mir-381-3p	1154	1178	394	479	0	414	0	9	401	141	538	580	496	710	222	260	268	175	468	523	450	1237	124	485	720	239	889	537	479	375	552	1026	229	237	1210	70	508	434	421	407	296	412	153	208	247	661	633	131	254
hsa-mir-423-3p	419	294	197	359	216	1036	0	1198	501	707	307	232	695	710	222	173	0	438	234	418	225	618	624	0	432	460	273	614	218	350	405	183	995	663	477	708	584	372	1072	0	651	154	1000	1074	643	441	460	527	424
hsa-mir-501-3p	839	490	197	959	867	207	469	420	301	565	76	464	397	142	444	260	403	613	702	627	225	206	624	485	432	662	684	614	414	425	478	183	485	559	660	425	406	310	536	244	118	722	307	450	346	661	345	527	593
hsa-mir-184	1049	392	985	719	108	0	313	9	401	141	538	348	1191	1136	888	347	403	350	468	523	450	206	124	0	720	313	752	230	784	400	625	879	255	69	954	330	177	559	114	1303	59	103	153	346	544	110	345	43	339
hsa-mir-375	209	589	1183	0	542	414	156	27	702	707	0	754	297	142	111	695	268	438	117	418	450	618	749	485	144	165	68	307	218	150	515	403	357	69	366	732	76	434	268	162	1776	257	1307	208	197	551	575	307	848
hsa-mir-128	104	196	394	479	216	207	313	585	602	70	769	406	595	568	555	608	537	175	234	523	675	825	374	161	288	460	752	614	566	525	220	659	382	436	880	590	406	310	382	488	59	722	307	450	494	661	575	307	424
hsa-mir-5683	629	196	591	359	108	828	469	0	702	424	76	232	695	142	1221	347	268	438	585	627	225	206	624	161	720	423	684	384	87	125	515	879	25	74	403	47	76	62	344	570	118	567	538	69	98	220	345	0	169
hsa-mir-625-5p	104	392	591	239	0	414	469	54	301	141	692	116	198	852	222	260	671	438	936	627	450	206	124	0	1008	368	1026	461	850	400	478	439	280	64	587	259	177	683	153	895	177	51	384	485	148	441	287	87	424
hsa-mir-202-5p	104	0	591	359	216	0	626	0	100	141	153	290	198	284	333	347	134	438	468	836	675	1237	124	323	1440	55	410	537	392	175	515	733	408	14	477	236	127	1677	191	325	236	0	153	104	148	551	633	263	254
hsa-mir-21-3p	314	0	197	719	325	621	156	1710	602	919	76	232	99	0	222	86	0	350	117	104	225	0	249	161	432	1252	0	153	261	300	73	183	740	1293	146	330	1371	0	880	162	236	1444	692	832	593	220	460	966	254
hsa-let-7e-5p	314	294	197	239	542	1036	469	182	401	353	0	116	198	426	444	173	0	87	117	732	450	206	374	485	576	202	684	461	327	325	294	549	510	84	477	755	304	683	459	488	355	309	153	346	296	330	633	614	339
hsa-mir-590-3p	209	687	788	479	325	0	156	311	200	565	384	348	496	142	222	521	268	87	117	0	675	412	249	323	432	165	684	614	566	375	552	219	434	644	513	94	584	497	421	651	177	670	76	346	544	992	115	263	254
hsa-mir-378a-3p	524	392	197	839	216	207	156	704	401	707	0	870	297	142	111	86	134	1227	351	313	225	412	124	161	576	1012	68	153	283	375	36	146	919	1159	36	236	1295	124	1148	81	59	257	230	901	395	110	403	351	254
hsa-mir-508-3p	0	294	394	359	542	1450	939	0	702	70	307	232	99	284	777	260	671	438	351	523	675	412	124	646	288	239	342	461	283	100	257	733	459	44	366	23	228	1180	268	488	118	412	307	242	593	110	460	439	0
hsa-mir-520a-5p	524	294	788	719	216	621	0	36	200	353	692	116	695	142	666	608	671	350	351	627	675	206	249	161	288	276	547	614	610	375	405	549	127	99	1064	188	127	310	268	651	118	51	76	34	247	441	230	131	254
hsa-mir-199b-5p	104	98	0	599	325	207	0	1591	0	424	153	464	0	710	555	86	268	438	0	523	0	0	249	161	864	423	273	0	174	1227	184	219	561	1635	110	472	736	248	459	81	59	257	384	832	494	110	518	307	0
hsa-mir-106b-3p	209	0	394	479	216	621	626	265	501	636	307	406	198	284	555	434	268	175	351	313	450	825	124	161	288	349	136	384	261	200	331	183	229	307	403	188	177	310	344	325	414	361	384	242	395	441	230	131	84
hsa-mir-29c-3p	104	196	0	239	0	0	469	137	602	494	76	522	297	142	222	434	403	350	0	209	450	412	499	161	288	220	342	384	457	225	441	586	255	351	183	94	254	310	306	651	532	464	384	173	494	551	460	483	593
hsa-mir-522-3p	104	294	197	359	108	1036	156	0	401	141	384	522	496	426	555	347	940	350	351	0	1351	0	499	646	432	220	684	384	457	550	368	476	280	64	954	118	127	434	191	570	355	567	230	277	940	330	460	175	339
hsa-mir-20b-5p	104	294	0	0	216	0	156	36	1003	494	230	348	0	710	111	434	134	87	351	313	0	618	499	646	0	36	205	153	327	75	294	219	127	113	0	212	228	434	114	325	1480	619	538	138	346	220	518	658	848
hsa-mir-203a	209	98	394	239	0	414	939	9	1204	70	230	232	99	426	555	173	134	613	234	418	225	0	499	485	0	73	136	76	65	275	368	183	127	94	73	377	152	62	114	162	710	206	384	138	98	110	172	307	84
hsa-mir-30a-3p	314	196	591	0	433	414	0	0	200	282	461	116	794	284	444	695	134	87	234	418	675	412	249	0	288	184	205	845	196	100	294	476	76	118	330	165	152	248	0	488	118	412	307	312	148	661	172	0	169
hsa-mir-516b-5p	209	392	197	0	108	828	626	18	501	212	538	116	595	852	888	434	0	350	0	836	225	206	374	161	288	110	205	537	305	200	184	293	153	104	623	165	127	372	153	570	59	361	76	173	346	882	287	43	169
hsa-mir-32-5p	314	98	0	119	0	207	0	109	200	282	615	522	595	142	222	86	671	175	117	313	225	0	124	0	576	368	273	768	457	425	552	183	178	242	477	94	254	497	344	325	0	515	307	416	445	551	345	87	254
hsa-mir-500a-3p	944	392	197	359	650	0	0	594	100	0	615	348	0	284	444	86	0	87	351	0	0	0	374	323	288	423	410	76	239	275	110	109	561	307	110	448	431	248	229	81	236	257	384	277	197	110	172	175	508
hsa-mir-15a-5p	104	98	197	719	0	0	156	402	0	141	153	290	397	0	333	173	268	87	0	209	675	412	249	323	1008	202	547	307	218	475	147	219	306	753	220	47	381	62	382	651	0	464	307	416	643	220	403	219	84
hsa-mir-107	419	294	0	119	108	207	313	274	301	282	307	348	397	284	222	434	134	175	117	104	0	825	249	0	288	257	342	230	348	475	184	439	306	475	366	94	254	248	536	81	118	722	230	554	346	220	287	307	339
hsa-mir-126-3p	314	98	394	0	0	414	156	91	200	424	307	0	297	426	222	347	403	613	351	313	225	412	0	161	144	18	273	307	283	400	368	366	127	188	513	70	279	62	191	407	118	206	230	173	197	220	287	87	169
hsa-mir-660-5p	314	294	394	119	216	0	0	201	200	282	307	58	198	142	555	347	268	350	117	523	225	206	249	323	288	478	205	307	174	350	220	183	331	445	110	165	254	186	382	244	177	51	153	381	544	0	575	263	0
hsa-mir-1283	0	589	197	479	216	0	156	0	301	282	230	290	397	284	111	173	403	262	234	209	450	206	124	0	576	128	478	307	414	300	294	513	102	99	623	47	203	310	114	81	0	154	230	34	197	772	230	0	593
hsa-mir-130b-5p	0	196	394	359	433	414	469	219	501	424	307	522	198	0	333	434	268	350	0	313	225	206	124	0	288	276	478	461	305	125	552	219	408	99	587	330	279	310	306	488	59	257	76	173	247	441	172	219	254
hsa-mir-148a-5p	419	196	0	0	325	0	156	36	501	141	307	464	198	142	222	347	268	262	0	209	225	412	374	0	144	55	68	461	218	125	257	146	178	113	110	259	152	0	114	81	532	257	76	69	98	220	345	219	254
hsa-mir-132-5p	0	392	394	359	108	207	313	100	501	70	384	58	198	284	555	86	268	87	117	313	675	618	249	161	0	331	615	614	174	300	368	183	178	94	293	94	152	372	229	570	118	361	0	242	197	661	172	263	254
hsa-mir-34b-3p	104	196	0	119	108	621	0	9	200	70	461	232	695	0	222	347	0	438	234	836	225	618	249	161	288	73	410	153	501	175	257	146	178	99	587	141	101	310	76	488	177	103	0	208	197	330	172	87	339
hsa-mir-362-5p	104	196	0	599	325	0	313	548	0	707	0	174	0	284	333	0	134	438	234	104	225	412	249	0	288	699	205	384	65	350	220	36	638	257	110	354	355	62	689	0	236	257	461	554	197	0	287	307	169
hsa-mir-34c-3p	104	392	591	239	433	207	313	9	702	141	230	232	297	284	222	0	268	262	234	313	225	618	124	161	144	73	273	691	392	250	515	256	178	94	403	188	127	248	191	244	59	206	76	104	197	330	172	87	339
hsa-mir-153	0	98	0	0	0	207	0	9	401	70	153	174	496	142	333	347	134	87	117	523	450	0	124	0	288	92	205	461	152	175	184	293	25	109	220	0	127	124	76	244	59	361	230	104	544	1103	57	0	169
hsa-mir-629-5p	104	196	197	0	108	0	313	64	200	353	0	290	595	426	666	173	537	87	585	0	450	0	0	161	0	0	547	461	174	300	0	366	76	94	256	188	127	186	229	0	236	206	461	277	346	0	172	219	84
hsa-mir-181b-5p	0	0	0	239	216	414	0	759	0	848	0	754	0	426	0	173	134	525	117	313	0	0	124	0	288	699	205	76	109	275	73	146	791	455	36	118	381	248	727	81	59	670	384	762	148	110	230	878	169
hsa-mir-30e-3p	0	98	197	0	216	0	156	274	100	353	76	174	297	426	0	260	134	175	468	104	450	206	124	323	288	313	68	384	261	250	220	219	229	317	330	212	127	0	114	407	177	257	307	138	0	220	115	307	169
hsa-mir-582-5p	0	98	0	599	108	0	0	631	0	777	153	406	0	426	111	86	134	175	117	313	225	206	249	0	144	405	0	153	130	701	294	36	510	505	110	259	381	310	268	0	236	51	384	242	197	0	345	527	254
hsa-mir-4705	0	196	197	0	0	207	156	0	401	282	230	116	496	284	444	260	0	262	351	418	450	618	124	161	720	147	342	307	196	200	294	183	76	49	220	47	76	434	38	244	59	309	76	69	49	220	172	43	254
hsa-mir-514a-3p	104	196	0	0	216	0	313	0	200	141	76	290	99	0	111	434	0	175	0	313	450	0	0	970	0	55	136	384	174	400	405	916	229	29	220	23	101	683	114	162	118	206	76	138	49	0	287	175	0
hsa-mir-98-5p	0	98	0	0	108	414	0	384	200	424	153	174	99	142	333	86	134	262	234	0	450	412	0	161	144	331	136	0	21	75	184	183	434	327	0	283	279	62	459	81	236	361	230	554	346	110	345	439	339
hsa-mir-769-5p	209	98	197	0	216	0	313	82	501	70	230	0	297	284	333	86	134	350	351	104	900	0	124	0	0	220	136	537	239	350	184	366	229	138	146	283	228	372	191	81	177	51	384	34	98	220	287	87	169
hsa-mir-892a	0	98	0	119	108	207	313	18	100	141	230	348	99	284	0	86	134	175	351	104	900	0	249	485	144	184	136	153	43	200	294	183	178	69	220	118	152	310	191	325	177	154	230	208	445	220	345	87	254
hsa-mir-204-5p	0	0	0	119	325	207	626	9	100	70	230	116	198	142	111	260	134	175	234	313	675	0	124	323	144	73	0	0	152	125	220	183	153	109	183	165	152	248	153	244	236	51	153	69	148	220	115	87	339
hsa-mir-19a-3p	0	98	0	0	650	414	0	118	100	141	230	174	397	142	0	173	403	350	0	313	225	0	0	323	0	184	410	307	174	425	220	476	76	331	330	47	254	124	153	407	0	206	230	208	296	220	287	43	84
hsa-mir-890	419	0	197	119	0	0	313	0	301	212	307	174	297	0	222	86	403	262	468	104	0	206	374	323	720	184	68	76	109	175	331	256	76	39	36	188	127	124	76	162	236	154	384	104	346	220	115	87	254
hsa-mir-181c-5p	419	392	197	119	433	414	156	192	100	141	307	174	198	284	222	86	134	87	0	0	225	206	749	161	0	257	205	230	414	500	184	513	127	133	440	47	254	186	76	244	59	361	76	104	296	220	172	87	84
hsa-mir-450a-5p	0	0	0	479	433	207	156	960	0	212	76	522	0	0	111	0	0	175	0	209	225	0	124	161	0	184	136	153	152	350	36	109	638	376	146	188	558	434	536	162	0	51	307	242	296	0	287	483	169
hsa-mir-142-3p	0	0	0	359	0	0	0	933	100	707	0	580	0	0	222	0	0	87	0	104	0	0	124	0	432	349	0	153	87	676	36	36	306	1540	36	70	508	0	268	0	59	361	230	728	247	0	460	219	0
hsa-mir-873-5p	314	392	0	119	108	0	0	18	100	70	230	58	496	142	555	434	403	613	117	418	675	0	374	0	288	73	205	307	370	150	110	366	76	79	403	47	25	186	38	407	59	154	153	104	98	220	57	0	169
hsa-mir-199a-3p	104	98	0	0	0	414	156	805	0	424	153	232	397	284	0	260	268	175	117	0	225	0	0	0	144	220	136	76	65	325	73	36	153	549	477	236	203	62	459	0	0	154	307	242	148	330	287	351	84
hsa-mir-199b-3p	104	98	0	0	0	414	156	805	0	424	153	232	397	284	0	260	268	175	117	0	225	0	0	0	144	220	136	76	65	325	73	36	127	545	477	236	203	62	459	0	0	154	307	242	148	330	287	351	84
hsa-mir-22-5p	0	98	0	119	325	0	0	118	100	424	384	116	297	0	111	173	0	175	234	0	0	412	249	0	288	128	205	384	196	350	220	109	127	69	146	188	76	124	344	162	177	412	384	208	247	0	345	87	84
hsa-mir-124-3p	0	0	0	119	0	414	313	0	0	70	76	116	297	142	333	260	134	87	117	209	225	206	0	161	432	147	342	230	109	75	184	73	25	29	366	47	152	124	229	0	0	154	153	173	148	110	57	87	84
hsa-mir-509-3p	0	196	197	0	108	414	313	9	301	70	153	290	0	0	444	86	0	350	234	104	225	0	124	646	0	92	68	230	43	25	147	403	127	19	146	94	25	683	38	325	0	154	307	242	49	0	57	131	254
hsa-mir-548ay-5p	104	0	0	0	0	0	313	82	100	282	230	174	595	284	222	521	268	262	117	209	0	0	0	0	432	73	136	153	305	250	110	219	25	94	220	70	101	0	38	162	59	412	76	69	197	220	115	0	84
hsa-mir-150-5p	0	0	0	119	108	828	156	274	0	282	76	58	0	568	111	0	134	350	351	0	0	206	0	0	0	662	0	0	152	100	110	36	1378	460	330	94	355	62	229	81	0	464	76	138	0	330	1209	307	0
hsa-mir-340-3p	104	0	0	239	0	207	156	411	100	212	76	174	0	0	111	0	268	350	0	104	225	206	249	161	288	257	136	230	43	200	0	109	255	208	110	259	431	62	114	0	59	103	0	173	197	110	230	131	0
hsa-mir-10a-3p	0	294	0	0	0	207	0	0	100	141	307	232	198	142	0	260	403	87	468	209	0	0	124	485	144	128	0	230	43	50	110	219	102	44	183	141	50	124	268	81	236	51	76	104	395	551	57	175	339
hsa-mir-509-5p	104	98	0	239	325	207	469	9	0	0	153	0	0	0	0	260	0	0	234	209	450	206	624	323	0	36	136	307	109	100	220	696	127	24	36	23	0	497	38	0	0	51	0	69	98	110	230	175	169
hsa-mir-361-3p	104	98	0	239	108	0	313	219	200	141	76	116	0	284	222	86	0	175	117	0	0	0	0	0	144	276	0	0	152	175	110	73	408	336	36	165	127	372	344	244	118	361	230	173	98	110	287	439	169
hsa-mir-1	0	392	394	0	108	207	0	0	401	141	0	58	297	426	111	608	268	350	0	0	675	0	249	323	0	147	273	0	196	100	73	109	204	84	330	0	127	186	114	325	0	103	76	69	98	330	57	87	169
hsa-mir-3613-5p	0	0	0	0	0	0	156	311	200	282	384	0	397	142	111	434	0	262	0	104	225	206	0	0	0	92	273	153	65	500	257	219	51	495	73	47	203	124	114	81	0	51	153	312	296	330	172	219	0
hsa-mir-502-3p	104	294	0	0	108	0	313	82	200	70	76	174	297	284	111	434	0	0	117	0	450	206	124	323	288	184	273	153	87	150	220	36	357	113	183	141	177	62	0	0	59	206	153	208	0	0	172	43	169
hsa-mir-486-5p	0	0	197	0	108	621	0	18	100	70	76	174	0	284	111	86	0	0	117	0	450	0	124	0	0	165	136	230	65	100	36	36	51	34	110	259	50	62	38	325	59	154	76	69	49	110	115	0	84
hsa-mir-193b-3p	104	196	0	0	216	0	156	0	100	0	0	58	99	0	222	173	134	87	0	104	0	206	249	970	0	110	68	0	109	75	184	0	204	9	0	70	25	186	0	0	236	154	230	104	0	0	230	131	169
hsa-mir-409-5p	209	196	0	239	216	414	469	0	100	70	384	58	0	0	111	0	268	0	351	0	225	0	0	0	144	128	136	153	130	0	73	219	25	44	183	307	254	124	153	325	0	0	0	0	49	0	172	43	84
hsa-mir-127-3p	0	98	0	0	650	0	313	0	200	0	307	174	99	0	111	86	0	350	117	104	0	0	0	0	0	92	68	230	43	50	110	0	127	64	146	519	381	0	76	81	177	0	0	69	98	220	172	0	84
hsa-mir-548d-5p	0	0	0	0	0	0	313	73	100	212	230	116	595	284	222	521	134	262	117	209	0	0	0	0	288	55	68	153	305	200	73	73	25	94	256	94	101	0	38	162	0	412	76	34	148	220	115	0	0
hsa-mir-618	0	98	0	0	0	207	0	320	200	282	307	174	595	284	111	86	403	87	117	0	450	412	249	161	432	165	0	153	174	175	220	73	255	416	146	47	101	0	153	162	0	103	0	104	98	220	403	131	84
hsa-mir-548k	104	196	0	0	0	0	156	128	100	141	76	58	496	0	111	347	134	87	117	104	0	206	249	485	288	165	273	0	109	125	36	183	178	118	220	94	101	62	114	0	0	0	230	173	148	110	0	43	0
hsa-mir-532-5p	314	0	0	359	0	0	0	155	100	0	76	290	198	0	111	0	0	0	234	104	0	206	374	0	0	276	136	0	152	50	110	73	153	173	73	47	101	0	153	81	177	103	76	312	148	0	57	175	169
hsa-mir-339-5p	104	98	0	119	108	0	0	265	100	212	0	174	0	284	222	0	0	175	234	0	225	0	124	161	0	423	68	230	196	100	184	36	204	227	73	188	381	124	153	81	0	206	230	208	98	110	403	43	0
hsa-mir-365b-3p	104	98	394	239	0	207	313	100	100	141	76	58	198	142	0	86	134	175	468	0	0	0	124	0	0	55	68	0	87	75	294	0	561	64	110	401	76	124	114	0	236	0	76	34	98	0	115	131	424
hsa-mir-365a-3p	104	98	394	239	0	207	313	100	100	141	76	58	198	142	0	86	134	175	468	0	0	0	124	0	0	55	68	0	87	75	294	0	561	64	110	401	76	124	114	0	236	0	76	34	98	0	115	131	424
hsa-mir-338-3p	209	98	0	359	0	0	0	594	0	282	76	290	198	142	0	0	0	87	117	209	0	0	124	0	0	147	0	76	21	400	147	73	306	336	110	165	279	0	268	0	118	51	153	312	494	0	345	87	84
hsa-mir-424-5p	0	0	0	239	108	0	156	320	0	0	0	232	99	0	111	86	134	87	117	104	450	206	124	161	0	202	0	76	87	325	184	73	178	322	36	94	330	0	268	81	59	51	307	277	148	110	230	87	0
hsa-mir-218-5p	0	98	197	359	108	0	156	0	100	0	76	116	99	284	222	260	134	87	0	104	0	0	124	161	432	92	136	76	130	75	36	256	51	84	183	0	25	124	191	81	0	154	0	138	247	220	0	0	169
hsa-mir-495-3p	104	98	0	359	108	414	156	9	100	212	230	0	198	0	222	173	0	0	234	104	0	206	249	0	0	165	205	153	218	100	220	146	25	79	403	118	127	124	76	325	118	0	76	0	49	441	115	87	84
hsa-mir-151a-3p	0	98	0	0	108	414	313	9	0	70	76	58	198	0	111	260	0	175	351	104	0	206	374	161	144	55	0	76	109	0	220	183	51	59	110	259	76	0	76	81	414	51	384	0	98	110	115	131	0
hsa-mir-338-5p	0	0	0	0	108	207	156	567	0	353	0	290	0	284	0	0	0	87	117	209	0	206	0	0	0	220	68	230	21	300	73	0	434	411	36	495	254	62	459	0	118	51	0	346	296	0	230	87	84
hsa-mir-891b	209	0	0	119	0	0	156	0	100	70	0	290	297	0	111	86	0	175	117	104	0	206	249	646	144	184	136	0	43	50	110	256	25	49	183	0	76	0	0	325	0	51	76	104	247	110	172	43	84
hsa-mir-200b-5p	104	196	0	119	0	0	156	0	100	0	0	116	0	142	111	86	134	87	234	104	225	0	249	0	0	36	205	76	21	25	110	36	229	39	110	495	101	0	114	81	118	103	230	69	148	220	57	175	169
hsa-mir-345-5p	104	0	0	0	108	0	0	164	100	70	76	174	0	142	0	0	0	0	117	104	0	0	124	0	0	202	68	76	109	125	110	146	178	109	146	212	254	0	153	162	0	257	76	69	445	110	172	175	169
hsa-mir-517b-3p	104	0	197	239	0	207	313	9	301	141	0	0	99	284	111	260	403	175	0	0	225	206	0	323	288	36	273	230	305	75	36	183	51	24	330	118	101	124	191	81	59	51	0	208	197	330	57	0	84
hsa-mir-517a-3p	104	0	197	239	0	207	313	9	301	141	0	0	99	284	111	260	403	175	0	0	225	206	0	323	288	36	273	230	305	75	36	183	51	24	330	118	101	124	191	81	59	51	0	208	197	330	57	0	84
hsa-mir-4286	0	0	0	119	108	0	156	118	0	353	0	232	0	142	0	173	0	175	0	0	450	0	0	0	0	202	68	76	43	50	73	36	204	79	0	425	177	124	153	0	0	51	76	104	148	220	230	263	84
hsa-mir-664a-3p	104	98	394	359	0	0	0	9	100	70	230	0	99	142	222	86	403	0	468	418	225	412	249	0	0	92	0	76	196	100	36	146	25	54	36	118	25	310	76	162	177	0	153	0	148	110	57	0	84
hsa-mir-941	104	98	394	119	0	207	0	365	100	70	153	116	0	0	0	86	134	438	0	0	0	0	0	0	144	110	0	0	0	100	0	36	102	94	183	401	228	0	76	81	59	103	153	346	0	110	57	175	169
hsa-mir-140-5p	0	0	0	119	0	0	0	365	0	212	0	232	198	142	0	0	0	0	0	0	0	0	0	0	0	128	0	0	152	300	36	219	178	346	146	0	330	124	382	244	0	154	384	208	197	110	172	131	84
hsa-mir-520a-3p	104	294	0	119	0	414	0	0	100	0	0	116	297	142	111	86	134	87	117	209	0	0	124	0	144	55	273	537	87	100	36	183	102	14	73	23	25	124	76	162	0	51	76	69	49	0	57	43	0
hsa-mir-130a-3p	104	0	394	119	0	0	156	0	200	0	0	58	297	142	333	260	134	87	0	313	0	0	0	161	0	18	68	230	196	100	73	146	51	14	220	0	25	186	38	0	59	154	153	34	148	0	115	0	84
hsa-mir-29b-3p	0	98	0	119	0	207	0	54	301	0	153	116	198	0	0	86	134	0	117	0	0	0	124	161	144	55	68	76	65	150	73	36	76	143	0	47	0	62	114	81	414	309	76	0	98	110	0	175	84
hsa-mir-1246	0	196	0	0	0	0	156	0	0	70	0	58	99	0	111	86	0	262	0	0	675	0	0	0	144	276	615	153	87	300	368	0	127	4	36	0	25	62	38	0	177	361	0	173	0	220	0	43	0
hsa-mir-10b-3p	0	0	394	0	108	0	156	0	100	0	76	58	0	142	111	86	134	0	0	0	225	0	0	323	0	73	68	0	21	125	110	73	25	49	36	94	76	248	0	162	59	51	0	0	197	220	0	0	169
hsa-mir-95	0	98	0	0	108	207	156	0	100	0	0	116	0	142	333	86	0	0	0	104	0	0	124	161	0	73	68	0	152	225	73	73	25	64	183	0	50	62	38	81	0	103	153	0	197	330	57	0	84
hsa-let-7a-3p	104	98	0	0	0	0	156	54	100	141	76	0	99	142	111	86	0	175	0	209	0	0	124	0	0	36	68	0	65	100	73	109	102	44	110	118	50	310	0	325	59	154	0	0	197	110	57	0	0
hsa-mir-484	0	196	0	0	108	207	0	320	100	141	0	232	0	0	0	0	0	87	0	209	0	206	0	161	144	184	0	153	87	50	36	0	229	148	73	188	127	62	191	244	296	154	76	346	49	110	0	43	0
hsa-mir-369-3p	209	0	197	0	108	621	0	0	100	70	153	58	0	142	111	173	0	0	351	0	0	0	0	161	0	73	68	76	109	0	36	0	0	44	256	70	152	0	38	162	59	0	0	0	98	0	230	0	84
hsa-mir-372	0	0	0	119	0	207	156	0	100	0	0	0	695	0	0	0	0	0	0	104	450	412	0	161	432	36	136	76	109	50	0	183	51	24	110	0	0	62	76	0	0	0	0	0	0	551	57	0	84
hsa-mir-513a-3p	0	98	0	0	108	0	0	0	0	0	0	0	0	142	0	260	134	87	0	104	0	206	124	323	0	55	68	76	21	25	220	109	0	9	73	23	76	186	0	81	0	0	76	0	98	110	172	43	84
hsa-mir-92b-3p	0	0	0	0	0	0	313	9	100	70	76	116	0	0	0	0	0	175	0	0	0	0	0	323	432	55	273	76	21	100	73	0	51	24	110	165	0	186	76	81	0	103	230	34	49	110	115	43	84
hsa-mir-515-5p	0	196	0	0	216	0	0	9	100	0	153	0	0	426	0	173	268	87	117	0	675	0	124	161	144	18	68	76	109	225	36	183	127	4	183	47	25	62	0	244	0	0	76	34	98	330	115	0	0
hsa-mir-519d	0	0	0	119	0	0	469	0	100	0	0	0	0	0	111	86	0	87	0	0	0	412	0	161	288	36	205	153	239	125	220	146	25	49	36	0	0	124	38	244	59	154	76	0	98	220	57	43	84
hsa-mir-149-5p	0	0	0	0	108	0	0	0	100	70	0	232	99	0	0	173	0	0	117	104	0	0	0	0	0	0	0	76	0	25	110	0	76	9	73	141	0	124	38	162	414	0	230	0	0	0	57	43	169
hsa-mir-577	104	589	0	0	216	0	0	0	200	70	0	58	198	0	0	0	134	0	0	104	0	0	124	0	0	55	0	76	109	75	110	36	25	143	36	0	101	62	0	0	0	103	0	0	0	0	57	131	0
hsa-mir-34a-5p	0	0	0	0	325	207	0	73	100	282	0	58	99	0	111	86	0	175	0	104	225	0	124	161	144	239	0	0	87	75	73	0	76	118	0	0	76	62	191	81	59	309	0	138	0	0	115	131	169
hsa-mir-874	209	0	0	0	0	207	313	9	100	70	0	58	99	284	0	173	0	87	234	0	0	0	0	0	144	73	0	76	21	100	36	109	76	24	36	236	25	186	38	81	59	0	153	34	0	0	172	87	0
hsa-mir-519c-5p	104	98	197	239	0	414	0	0	0	0	0	58	198	142	0	86	134	0	0	104	0	0	249	0	0	73	68	76	109	0	0	256	0	39	220	0	25	0	0	244	0	51	153	0	0	220	230	0	0
hsa-mir-522-5p	104	98	197	239	0	414	0	0	0	0	0	58	198	142	0	86	134	0	0	104	0	0	249	0	0	73	68	76	109	0	0	256	0	39	220	0	25	0	0	244	0	51	153	0	0	220	230	0	0
hsa-mir-518e-5p	104	98	197	239	0	414	0	0	0	0	0	58	198	142	0	86	134	0	0	104	0	0	249	0	0	73	68	76	109	0	0	256	0	39	220	0	25	0	0	244	0	51	153	0	0	220	230	0	0
hsa-mir-519b-5p	104	98	197	239	0	414	0	0	0	0	0	58	198	142	0	86	134	0	0	104	0	0	249	0	0	73	68	76	109	0	0	256	0	39	220	0	25	0	0	244	0	51	153	0	0	220	230	0	0
hsa-mir-519a-5p	104	98	197	239	0	414	0	0	0	0	0	58	198	142	0	86	134	0	0	104	0	0	249	0	0	73	68	76	109	0	0	256	0	39	220	0	25	0	0	244	0	51	153	0	0	220	230	0	0
hsa-mir-523-5p	104	98	197	239	0	414	0	0	0	0	0	58	198	142	0	86	134	0	0	104	0	0	249	0	0	73	68	76	109	0	0	256	0	39	220	0	25	0	0	244	0	51	153	0	0	220	230	0	0
hsa-mir-592	0	0	0	0	0	207	313	0	0	0	307	58	0	142	0	0	268	87	0	0	0	206	0	0	144	55	68	0	218	25	110	36	51	79	110	0	76	0	0	0	0	103	0	34	98	110	0	0	0
hsa-mir-524-5p	0	0	0	0	0	207	0	0	100	0	153	58	99	142	444	173	0	87	0	0	0	412	124	323	288	73	68	0	87	25	0	109	25	39	183	0	50	62	76	81	59	206	76	0	49	110	0	0	84
hsa-mir-942	104	98	197	0	0	0	156	9	0	141	153	174	198	426	0	0	268	0	117	0	0	206	0	161	0	73	68	76	87	150	0	36	76	14	220	23	0	124	0	81	59	0	0	0	0	0	57	0	0
hsa-mir-16-2-3p	104	98	0	0	108	0	156	9	0	70	0	0	0	426	0	86	134	175	0	104	225	206	124	0	0	55	273	153	43	100	110	36	25	29	146	23	50	62	114	0	0	0	0	34	247	0	0	0	254
hsa-mir-450b-5p	0	0	0	0	108	207	0	265	100	212	153	0	99	142	111	0	0	87	0	0	0	0	0	0	144	110	0	230	65	200	110	36	229	158	36	165	127	248	114	0	0	103	76	173	247	0	115	131	0
hsa-mir-320c	104	98	0	0	0	621	156	0	0	0	76	58	0	0	0	0	0	0	234	0	0	0	624	323	144	36	68	153	43	50	36	109	178	4	146	259	50	62	114	325	0	0	76	34	49	110	0	43	0
hsa-mir-548o-3p	0	196	0	0	108	0	0	18	0	0	0	0	0	0	111	260	0	0	117	104	0	206	0	161	144	36	68	153	43	25	0	109	0	34	110	23	0	0	38	162	59	51	0	138	0	220	57	0	84
hsa-mir-181a-3p	104	0	0	599	0	0	0	292	0	565	76	58	99	0	111	0	0	0	0	0	0	0	124	161	144	128	0	0	65	75	36	36	280	341	0	47	254	0	191	0	0	103	0	173	148	0	115	131	0
hsa-mir-224-5p	0	0	0	0	0	207	0	0	0	0	76	58	99	142	111	0	134	87	0	104	0	0	124	0	0	18	68	0	65	0	0	73	51	14	110	70	50	62	191	244	0	0	76	0	49	220	0	0	169
hsa-mir-130b-3p	0	98	0	239	108	0	0	18	100	0	76	0	198	0	0	173	134	175	0	0	0	0	124	161	0	128	0	230	43	25	0	73	25	29	73	0	25	62	0	0	118	51	0	0	148	0	0	0	0
hsa-mir-374a-3p	0	0	0	119	108	0	0	201	100	0	0	116	0	0	0	86	0	87	0	0	0	206	0	0	0	55	0	0	21	175	36	36	51	257	36	0	177	186	38	162	0	103	230	69	98	0	0	87	169
hsa-mir-139-5p	0	0	0	0	0	414	0	36	0	70	230	0	297	0	0	86	268	0	0	104	0	206	0	0	144	18	0	0	87	0	110	36	102	24	73	47	25	0	38	244	0	51	0	138	49	110	57	0	84
hsa-mir-517-5p	0	0	0	119	0	0	156	0	0	0	230	0	297	0	111	260	268	87	0	104	0	0	0	0	288	18	68	76	87	75	36	36	76	0	146	23	76	62	38	162	59	51	0	0	148	220	57	0	0
hsa-mir-15b-3p	0	0	197	119	0	0	0	73	100	0	153	0	0	0	111	0	0	87	0	0	450	206	0	0	0	110	68	76	0	150	73	73	76	64	73	47	76	124	76	0	0	154	0	34	49	0	57	0	84
hsa-mir-3617-5p	0	98	0	119	108	414	156	0	100	0	153	0	198	426	111	0	134	87	0	0	225	0	0	161	0	18	136	76	109	25	36	73	0	44	36	0	0	0	0	0	59	154	0	104	49	0	0	0	0
hsa-mir-136-3p	0	98	0	119	108	207	0	0	100	0	0	0	99	142	0	0	0	87	0	0	225	0	0	0	0	36	0	230	87	75	36	36	51	34	110	0	50	0	76	244	0	51	0	34	49	0	57	43	0
hsa-mir-548e	104	0	0	119	0	0	156	36	100	70	0	58	0	142	0	86	268	0	0	0	225	0	0	0	0	36	68	0	21	25	73	73	51	69	73	47	203	62	76	0	0	51	0	173	0	0	57	0	0
hsa-mir-7-1-3p	0	0	0	0	0	0	0	36	0	70	76	0	99	142	111	0	0	0	117	0	0	0	0	0	0	36	68	153	65	25	36	146	127	24	0	70	0	62	114	81	0	154	76	34	0	110	57	43	0
hsa-mir-196b-5p	314	0	0	119	0	0	0	27	0	0	230	290	99	0	0	173	134	87	351	0	0	0	124	0	0	0	0	0	0	50	147	0	25	34	0	47	0	0	38	0	118	154	0	34	0	0	0	43	84
hsa-mir-487b	0	196	0	239	0	0	0	9	100	0	0	0	0	0	0	0	134	0	0	0	450	0	0	161	0	18	136	76	65	0	0	0	0	9	73	118	50	0	0	162	59	0	0	69	0	0	0	0	84
hsa-mir-552	0	0	0	0	216	207	0	0	0	141	0	0	0	142	111	173	134	175	0	0	225	0	0	0	144	73	68	153	43	50	0	36	25	24	73	0	0	62	76	244	0	51	0	34	49	0	115	87	84
hsa-mir-616-5p	0	0	197	119	0	0	156	9	0	70	0	0	198	0	111	86	0	87	0	0	225	0	0	0	0	92	136	0	130	0	0	36	51	9	110	47	25	62	38	0	0	0	0	69	98	0	0	43	84
hsa-mir-454-3p	0	0	0	119	0	0	156	164	0	141	76	116	0	0	0	0	0	87	0	0	0	0	0	0	144	147	0	153	0	225	0	0	51	213	0	47	50	0	76	0	0	257	0	104	148	0	115	0	0
hsa-mir-548a-3p	104	0	0	0	0	0	0	0	200	0	153	58	198	0	111	173	0	0	117	104	225	0	0	0	0	73	136	153	43	100	36	36	0	19	36	0	50	0	0	0	0	0	76	104	0	0	0	0	84
hsa-mir-651	0	392	0	0	0	0	0	27	100	0	0	58	99	0	0	0	0	0	117	0	0	0	0	323	0	18	410	76	65	100	110	73	0	59	36	0	25	62	38	244	0	0	0	34	49	0	57	43	84
hsa-mir-144-3p	104	0	0	0	0	0	0	9	100	70	0	58	99	0	0	0	0	87	0	104	0	0	0	0	144	18	0	0	43	25	0	0	0	24	0	0	0	0	0	0	0	0	0	0	0	110	0	0	0
hsa-mir-3065-5p	104	0	0	0	0	207	156	9	0	70	0	58	0	0	0	0	0	0	0	104	0	206	124	161	0	18	68	153	109	0	110	36	25	14	36	23	25	0	153	0	118	0	0	0	148	0	57	87	84
hsa-mir-548b-5p	0	0	0	0	0	0	156	0	0	0	0	0	0	142	111	86	134	87	117	104	0	0	124	0	144	0	0	230	43	0	36	0	0	14	73	0	0	124	76	81	0	0	76	34	0	0	0	0	0
hsa-mir-193a-5p	0	0	0	0	0	0	156	36	0	0	0	0	0	0	0	86	0	0	117	0	0	206	0	0	0	0	136	76	43	25	0	36	102	54	73	70	25	0	153	0	118	51	153	0	49	110	0	43	84
hsa-mir-628-5p	0	0	0	119	0	0	0	54	100	0	76	58	198	0	0	86	0	0	0	0	450	0	124	0	0	18	0	0	65	75	36	109	25	49	0	0	25	0	114	81	0	103	153	34	0	110	57	0	0
hsa-mir-2355-5p	0	0	0	0	108	0	0	118	0	212	0	174	0	0	0	0	0	0	0	0	0	206	374	0	0	184	136	0	0	175	0	0	127	84	0	47	25	62	76	0	0	0	76	0	0	0	115	0	0
hsa-mir-377-3p	104	0	0	119	0	0	0	0	0	0	153	58	99	0	0	0	134	0	0	0	225	206	0	0	0	36	68	0	87	50	0	73	51	34	220	23	50	0	0	0	0	154	0	34	0	110	57	43	0
hsa-mir-525-5p	0	98	0	0	0	0	0	0	0	0	0	58	0	0	0	86	268	175	0	0	0	0	249	0	0	36	68	76	43	50	0	0	51	0	146	47	76	124	38	162	0	0	0	34	0	220	0	0	0
hsa-mir-1271-5p	104	0	0	119	0	0	0	9	100	0	0	0	99	142	0	86	0	0	0	0	0	0	0	0	0	36	0	76	21	0	0	0	25	14	36	0	25	0	38	0	0	0	0	0	0	0	0	0	169
hsa-mir-488-3p	0	0	0	0	0	207	0	9	0	0	0	58	0	0	0	86	0	0	0	0	0	0	124	0	0	0	68	230	0	50	0	73	51	29	73	0	50	0	0	0	0	0	76	0	0	110	57	0	84
hsa-mir-449b-3p	0	98	591	0	0	0	156	0	0	0	0	0	99	0	0	0	0	87	0	0	225	0	0	0	0	36	68	0	0	0	110	36	51	9	146	23	0	0	0	0	59	0	153	0	0	0	0	0	0
hsa-mir-505-3p	0	0	0	119	0	0	0	64	0	141	76	58	99	0	0	86	0	0	117	0	0	0	0	0	144	128	68	0	0	0	110	0	127	74	36	70	25	124	0	0	0	0	0	138	0	0	57	0	0
hsa-mir-320d	0	98	0	0	0	414	156	0	0	0	0	0	0	0	111	0	0	0	117	0	0	0	374	0	0	36	68	153	21	50	36	36	127	4	183	118	25	62	76	162	0	0	0	0	0	110	0	0	0
hsa-mir-3925-3p	0	0	0	119	216	0	0	0	0	0	0	0	198	284	0	173	0	262	117	104	225	0	0	0	144	18	0	0	0	50	36	0	25	4	36	0	76	0	38	81	0	0	0	0	49	110	0	0	0
hsa-mir-652-3p	0	0	0	0	0	0	0	54	0	0	76	58	0	0	0	0	134	87	0	104	0	0	0	0	0	55	0	0	0	175	36	0	102	89	73	94	50	0	114	0	0	206	0	0	0	0	57	175	84
hsa-mir-574-3p	0	98	0	0	0	0	0	9	100	70	0	0	0	142	0	86	134	0	0	0	0	0	0	0	0	36	0	76	65	50	0	0	76	14	73	118	0	62	0	0	0	0	153	34	49	0	57	0	84
hsa-mir-497-5p	0	98	0	0	0	0	0	0	0	0	0	58	99	0	0	173	0	0	0	0	0	0	0	0	0	55	68	0	87	0	73	73	51	14	0	0	101	62	38	162	0	0	153	0	148	110	0	0	0
hsa-mir-517c-3p	0	0	197	119	0	0	0	0	0	0	0	58	0	142	111	86	134	0	0	0	0	0	0	0	144	55	136	76	43	0	0	0	25	9	0	0	25	0	0	81	0	51	76	0	49	0	0	43	84
hsa-mir-543	0	98	0	0	0	207	0	0	0	0	0	0	0	0	222	0	0	87	0	0	225	0	0	0	0	18	0	153	87	50	0	36	0	4	110	118	25	0	38	0	0	0	0	34	148	0	57	0	0
hsa-mir-493-5p	0	0	0	0	0	0	0	0	0	70	0	0	0	142	111	0	0	0	0	0	0	0	0	0	144	73	0	230	0	25	36	36	0	9	0	70	0	0	0	0	0	51	0	0	98	110	57	0	84
hsa-mir-146b-3p	0	0	197	0	108	0	0	36	0	70	76	0	99	0	111	0	0	0	0	0	225	0	0	0	0	55	0	0	21	50	0	109	102	24	0	47	50	0	0	81	177	0	0	69	0	0	0	0	0
hsa-mir-376c-3p	0	0	0	0	0	0	0	9	0	0	0	0	0	142	0	0	0	0	0	0	0	206	0	0	144	18	0	0	87	0	73	36	25	0	0	23	0	62	0	0	118	0	76	34	49	0	57	0	169
hsa-mir-26b-3p	0	0	0	239	108	0	0	146	0	70	0	0	99	0	0	0	0	0	0	0	0	0	124	0	0	55	0	0	21	50	73	0	76	39	0	47	25	62	0	0	59	0	0	0	49	0	0	0	0
hsa-let-7d-3p	0	0	197	119	0	0	0	219	0	0	76	58	99	0	0	0	0	175	0	0	0	0	0	0	0	18	0	76	21	100	0	0	76	59	0	94	76	0	76	0	0	0	76	34	49	0	57	0	0
hsa-mir-744-5p	0	0	0	0	0	0	156	73	0	0	153	58	0	0	0	86	134	0	0	0	0	0	0	0	144	36	0	76	21	25	0	0	102	39	73	47	25	0	0	0	59	0	0	69	0	0	57	43	0
hsa-mir-379-5p	0	0	197	0	108	207	0	0	0	0	0	0	0	0	0	86	268	0	0	0	0	0	0	0	0	18	0	0	43	25	36	36	0	19	36	0	0	0	38	0	59	51	76	34	0	110	0	0	169
hsa-mir-494	0	0	0	0	0	207	0	0	0	0	76	0	0	0	0	0	0	87	117	104	0	0	0	0	0	0	0	76	0	0	0	36	25	24	0	141	76	0	0	162	0	0	0	0	49	441	0	0	0
hsa-mir-331-3p	0	0	197	119	0	0	156	36	0	0	0	0	99	0	0	0	134	0	0	0	225	0	0	0	144	0	0	0	43	25	110	0	25	9	146	141	0	62	38	162	0	0	0	34	0	0	115	0	0
hsa-mir-512-3p	0	0	0	119	0	0	156	0	0	0	0	0	99	0	111	0	134	0	0	0	0	0	0	0	0	0	0	0	43	50	0	36	0	9	73	23	0	0	38	162	59	0	0	0	49	0	57	0	169
hsa-mir-197-3p	0	0	0	0	0	0	0	118	0	70	0	58	0	0	111	0	0	87	0	0	225	0	0	0	0	18	0	0	21	0	0	0	51	59	0	118	50	0	76	0	0	0	0	34	247	0	172	0	0
hsa-mir-656	0	0	0	0	0	0	0	0	0	0	153	0	0	0	0	0	0	87	234	104	225	0	0	0	144	0	0	0	65	0	0	36	76	9	110	0	25	0	0	0	0	0	0	0	0	110	57	0	0
hsa-mir-25-5p	0	0	0	0	0	0	156	36	0	0	76	0	99	0	111	0	0	0	0	0	0	206	0	0	0	55	68	0	43	25	36	0	25	34	36	47	0	0	0	81	0	0	0	69	0	110	0	87	84
hsa-mir-202-3p	0	0	0	0	0	0	0	0	0	0	0	58	0	0	111	86	0	0	117	0	0	0	0	0	0	0	0	76	0	0	0	36	102	0	146	0	25	248	0	0	59	51	76	0	0	0	0	0	0
hsa-mir-296-5p	0	0	0	0	0	0	0	0	0	70	0	0	0	142	111	0	0	87	0	0	0	0	0	0	0	18	205	0	0	0	0	0	0	4	146	0	0	0	76	0	0	51	0	34	0	110	0	0	0
hsa-mir-145-5p	104	0	0	0	0	0	0	91	0	0	0	116	0	0	0	0	0	0	0	0	0	0	0	0	144	55	0	0	0	225	0	0	76	143	0	0	0	0	0	0	0	0	76	0	0	110	57	0	0
hsa-mir-223-5p	0	0	0	0	0	0	0	173	0	0	0	0	0	142	0	0	0	0	0	0	0	0	0	0	144	110	0	0	0	75	0	0	127	118	0	0	0	0	76	0	0	51	0	0	98	0	115	131	0
hsa-mir-576-3p	0	98	0	0	0	0	0	36	0	141	0	58	99	0	0	0	268	0	0	0	0	0	0	0	0	36	68	0	43	75	0	36	51	49	0	0	0	0	153	81	0	0	153	0	148	110	0	43	0
hsa-mir-212-3p	0	0	0	119	0	0	156	36	0	70	0	0	99	0	0	0	0	0	0	0	225	0	0	0	0	73	68	0	0	25	36	73	0	9	0	0	25	0	38	0	0	0	0	34	0	110	0	43	0
hsa-mir-892b	0	0	0	0	0	0	0	0	0	70	76	0	0	0	0	0	0	0	0	0	0	0	0	0	0	36	0	76	21	0	0	36	51	4	0	23	0	0	0	81	0	51	0	0	49	330	0	43	169
hsa-mir-510	0	98	0	0	0	0	0	0	100	0	0	0	0	0	0	0	0	0	0	0	0	206	0	0	0	73	0	76	109	0	36	109	25	0	0	0	25	186	0	81	118	0	0	0	0	0	57	43	0
hsa-mir-382-3p	0	0	0	119	0	0	0	0	0	0	0	0	0	0	0	0	0	0	0	0	0	0	0	161	0	0	0	0	152	0	0	0	0	24	73	0	0	62	76	162	0	51	0	0	49	110	115	0	0
hsa-mir-339-3p	0	0	0	119	0	0	0	45	0	70	76	0	99	0	0	0	0	87	0	0	0	0	0	0	0	18	0	0	0	25	0	0	25	44	36	23	25	0	0	0	0	51	0	0	0	0	57	0	0
hsa-mir-216b	104	0	0	0	0	0	0	0	0	70	0	0	99	0	0	0	0	0	117	0	0	0	0	0	0	18	68	0	21	75	73	109	25	0	36	23	25	62	0	81	59	0	0	34	49	0	0	0	84
hsa-mir-34b-5p	0	0	0	239	0	0	0	0	0	0	0	0	0	0	111	0	0	87	0	0	0	0	0	0	0	0	0	76	0	50	36	0	0	19	0	0	0	62	0	0	0	0	0	34	49	110	57	0	0
hsa-mir-570-3p	0	0	394	0	0	0	0	9	0	0	76	0	0	0	0	0	0	0	0	0	0	0	0	0	0	18	68	153	0	25	110	0	25	39	73	0	0	0	0	0	0	0	76	0	0	110	57	0	0
hsa-mir-3925-5p	104	0	0	0	0	0	0	0	0	70	0	0	99	0	0	0	0	0	0	0	0	0	0	0	0	0	0	76	0	0	36	0	0	14	73	0	0	0	38	81	0	0	0	0	49	110	0	0	84
hsa-mir-135b-5p	0	98	0	0	0	0	0	0	0	0	0	58	0	0	0	0	0	0	0	0	0	0	124	161	144	18	0	0	43	0	0	73	25	0	73	23	0	62	38	0	59	0	0	0	49	110	0	0	84
hsa-mir-452-5p	0	0	0	0	0	0	0	0	0	212	0	58	0	0	111	0	0	87	0	104	0	0	0	161	0	0	68	76	43	50	0	0	0	4	0	0	50	0	38	81	0	51	76	0	0	0	115	0	0
hsa-mir-514a-5p	0	0	0	119	0	0	156	0	100	0	0	116	0	0	0	0	0	0	117	0	0	0	0	0	144	18	68	76	21	0	36	73	25	0	36	0	0	0	0	81	0	0	0	34	0	110	57	0	0
hsa-mir-18a-5p	0	0	0	119	0	207	0	0	0	0	0	0	99	0	0	0	0	87	0	104	0	0	0	0	0	18	0	76	0	25	0	73	25	29	36	0	101	0	38	0	0	51	0	0	98	0	57	43	0
hsa-mir-421	0	98	0	119	0	0	0	54	100	0	0	290	0	0	0	0	0	0	0	0	0	0	124	0	0	18	0	76	0	25	36	36	76	24	0	0	0	0	38	0	0	51	0	34	0	0	172	0	0
hsa-mir-655	0	98	197	0	0	0	0	0	0	0	0	0	0	0	0	0	0	0	117	0	0	0	0	0	0	36	0	76	21	25	0	109	0	9	146	0	0	0	0	0	0	0	0	34	49	0	0	0	0
hsa-mir-199a-5p	104	0	0	0	0	0	0	18	0	0	0	58	0	0	0	86	0	0	0	0	0	0	0	0	0	36	0	0	0	0	73	36	25	4	110	0	25	0	38	0	59	0	0	0	0	110	0	0	0
hsa-mir-27a-5p	0	0	0	119	0	0	0	73	0	0	0	0	0	0	0	0	0	350	0	0	0	0	0	0	0	36	0	0	0	25	0	0	127	148	0	0	50	0	38	0	0	0	76	138	0	0	57	131	84
hsa-mir-411-5p	0	0	0	0	0	0	0	0	100	0	0	0	0	0	0	0	0	175	0	0	0	0	0	0	0	18	0	0	43	25	0	36	25	14	36	23	25	0	0	0	0	0	0	69	49	0	57	43	0
hsa-mir-424-3p	0	0	0	0	108	0	0	73	0	0	0	58	0	0	0	0	0	0	0	0	225	0	0	0	0	0	0	0	21	125	0	0	76	39	0	47	76	62	76	0	0	0	0	69	0	0	57	43	84
hsa-mir-2110	0	98	0	0	0	0	0	9	0	0	76	0	0	0	0	0	134	0	117	0	225	0	0	0	0	18	0	0	87	25	0	73	0	9	0	47	50	0	38	81	0	0	0	34	49	0	0	0	0
hsa-mir-196a-5p	0	98	0	0	0	0	156	0	0	0	0	0	99	0	111	0	0	0	0	0	0	0	0	0	0	0	68	76	21	75	0	36	0	9	36	0	0	0	0	162	0	51	76	34	49	110	0	0	0
hsa-mir-520h	0	0	0	119	216	0	0	0	100	0	76	0	0	0	0	0	0	0	0	0	0	0	0	161	0	0	0	0	21	50	36	36	0	19	73	23	25	0	38	81	0	51	0	0	98	0	0	43	0
hsa-mir-181a-2-3p	0	0	0	239	108	0	0	91	0	70	0	58	0	0	0	0	0	0	117	0	0	0	124	0	0	18	0	0	0	0	36	0	0	24	0	23	0	0	76	0	0	103	0	0	0	0	0	43	0
hsa-mir-200a-5p	0	0	0	0	0	0	0	0	100	0	0	0	0	0	0	86	0	0	0	0	0	0	0	0	0	0	68	0	21	0	36	36	0	0	0	23	0	0	0	0	59	0	0	34	0	0	0	43	0
hsa-mir-323a-3p	104	0	0	0	0	0	0	0	0	0	0	0	0	0	0	0	134	0	0	104	450	0	0	0	0	0	68	0	0	0	0	36	0	24	0	0	0	0	0	81	0	0	0	0	0	0	0	0	0
hsa-mir-4423-3p	0	0	0	0	0	0	0	0	0	0	76	0	0	0	111	0	0	0	0	0	225	0	0	0	0	36	0	230	43	25	0	0	102	0	0	0	25	0	0	0	0	0	0	0	0	0	115	0	0
hsa-mir-520g	0	0	0	119	216	0	0	0	100	0	0	0	0	0	0	0	0	0	0	0	0	0	0	0	0	0	0	76	21	50	36	36	0	19	73	0	0	0	76	0	0	103	0	0	49	0	0	0	0
hsa-mir-449c-5p	0	0	0	0	0	207	0	0	0	0	0	58	198	0	0	0	0	87	0	104	0	0	0	0	0	0	0	0	0	25	0	0	25	4	0	0	0	62	0	0	0	0	0	0	0	0	0	0	0
hsa-mir-582-3p	0	0	0	0	0	0	0	73	0	0	0	0	0	0	0	0	0	0	0	0	0	0	0	0	0	18	0	0	0	50	147	36	25	44	0	0	0	0	0	0	0	0	0	69	0	0	115	0	84
hsa-mir-4773	0	98	0	119	0	0	0	0	0	0	0	0	99	0	0	0	0	0	0	0	0	0	0	161	0	55	0	0	0	0	0	0	0	4	0	0	0	62	38	0	0	51	0	0	49	110	0	0	0
hsa-mir-500a-5p	0	0	0	0	0	0	0	18	0	0	76	58	99	0	0	0	0	0	0	209	0	0	0	161	0	73	0	0	0	0	0	0	25	24	0	0	25	0	0	0	0	0	0	69	0	0	0	0	0
hsa-mir-187-3p	0	0	0	0	0	0	0	0	100	0	0	0	0	0	0	86	134	175	0	0	0	0	0	161	0	0	0	0	0	0	0	0	0	0	0	94	0	0	0	0	118	51	0	0	0	0	0	43	84
hsa-mir-371a-5p	0	0	0	0	0	0	0	0	100	0	0	0	0	0	0	0	134	87	0	0	0	206	0	0	0	0	68	0	0	0	0	36	51	4	73	23	0	62	38	81	0	51	0	0	49	110	0	0	0
hsa-mir-329	0	0	0	0	0	0	0	0	0	0	0	0	0	142	111	0	0	0	0	0	225	0	0	0	0	0	0	0	0	0	0	0	0	19	73	47	0	62	38	0	0	0	0	0	98	0	0	0	0
hsa-mir-154-3p	104	0	0	0	0	0	0	0	0	0	76	116	0	0	0	0	0	0	0	0	0	0	0	161	144	0	68	0	21	0	73	0	0	0	36	0	0	0	0	0	0	0	0	104	49	0	57	0	0
hsa-mir-574-5p	0	0	0	0	0	207	0	9	0	0	0	0	0	0	0	0	0	0	0	0	0	0	0	0	0	0	68	0	21	25	0	0	25	14	0	47	0	0	76	0	0	0	76	0	0	0	57	0	0
hsa-mir-3909	0	0	0	0	0	207	0	118	0	0	0	0	99	0	0	0	0	0	0	0	0	0	124	0	0	36	0	76	0	0	36	0	25	9	0	23	76	0	114	0	0	51	0	34	0	0	0	0	0
hsa-mir-4485	104	98	0	0	108	0	0	9	0	0	0	0	0	0	0	0	0	87	0	0	0	0	0	0	0	18	0	76	21	0	110	0	0	9	183	23	25	0	0	81	59	51	0	0	0	0	57	0	84
hsa-mir-487a	0	0	0	0	0	0	0	0	0	0	0	0	0	0	0	0	0	87	117	0	0	0	0	0	0	18	0	0	21	0	36	146	25	14	36	0	25	62	38	81	0	0	0	0	0	0	0	0	0
hsa-mir-181d	0	0	0	0	0	0	0	9	100	0	0	0	0	0	0	0	0	87	0	0	0	0	0	0	0	55	68	0	21	0	0	36	153	29	0	94	0	62	0	0	0	0	0	0	49	0	0	43	0
hsa-mir-892c-3p	0	0	0	0	0	0	0	0	100	0	0	0	0	0	0	0	0	175	0	0	0	0	0	161	0	18	0	0	21	0	36	36	0	9	0	0	0	0	0	162	0	0	0	34	49	0	57	0	84
hsa-mir-518e-3p	0	98	0	0	0	0	0	0	200	0	0	0	0	0	0	0	0	0	0	104	0	0	0	0	0	0	0	0	0	0	0	36	0	14	36	0	0	0	0	0	59	0	76	34	0	0	0	0	0
hsa-mir-628-3p	0	0	0	119	0	0	0	18	0	0	0	58	0	0	0	0	0	87	0	0	0	0	0	0	0	0	0	76	0	0	0	0	25	4	0	0	50	124	76	0	0	154	0	0	0	0	115	0	0
hsa-mir-410	0	0	0	0	0	0	0	9	100	0	0	0	0	142	0	86	0	87	0	0	225	0	0	0	0	0	68	0	0	50	110	0	0	9	36	23	50	0	38	0	0	0	0	34	0	0	0	43	0
hsa-mir-664a-5p	0	98	0	0	0	414	0	0	0	0	0	0	0	0	0	86	134	0	0	0	0	0	0	0	0	18	0	0	21	25	0	36	51	0	36	0	25	0	0	81	0	0	0	0	0	0	0	43	0
hsa-mir-145-3p	0	0	0	119	0	0	0	54	0	0	0	58	0	0	111	0	0	0	0	0	0	0	0	0	0	36	0	76	0	75	36	0	0	44	0	0	0	0	0	0	0	0	0	0	0	0	57	43	0
hsa-mir-504	0	0	0	0	0	0	0	0	100	0	0	0	0	0	0	0	0	0	0	0	0	0	0	0	0	18	136	0	0	0	0	0	127	19	36	23	0	124	0	0	118	0	0	0	0	0	0	0	0
hsa-mir-330-3p	0	0	0	0	0	0	0	128	100	70	0	0	0	142	0	0	0	0	0	0	0	0	0	161	0	73	0	0	0	75	0	0	0	44	36	0	50	0	0	0	0	51	0	0	0	0	57	87	0
hsa-mir-526b-5p	0	0	0	0	0	207	0	0	0	0	0	0	99	0	111	0	0	87	0	0	0	0	0	0	0	18	0	0	21	0	0	0	0	0	73	0	25	0	0	0	0	51	0	0	0	0	0	0	0
hsa-mir-561-5p	0	98	0	0	108	0	0	0	0	0	0	0	99	0	0	0	0	0	0	0	0	0	0	0	0	18	0	153	21	50	0	36	51	9	36	0	0	0	0	0	0	0	0	0	0	0	0	0	0
hsa-mir-432-5p	0	0	0	0	0	0	0	0	0	0	0	0	0	0	0	0	0	0	0	0	225	0	124	0	0	18	0	0	0	0	0	0	0	0	0	0	0	0	0	0	0	0	0	0	0	0	0	0	0
hsa-mir-1307-5p	0	0	0	0	0	0	0	45	0	70	0	0	0	0	0	0	0	0	0	0	0	0	0	0	0	92	0	0	0	0	110	36	102	14	0	0	25	0	38	162	118	0	76	0	0	0	0	0	0
hsa-mir-1301	0	0	0	0	0	0	0	118	0	0	0	58	0	0	0	86	0	0	117	0	0	0	0	0	0	55	68	0	0	50	36	0	51	19	0	47	25	62	38	0	0	0	0	69	0	0	115	0	0
hsa-mir-576-5p	0	0	0	0	0	0	0	9	0	70	153	116	0	0	0	0	0	0	0	0	0	0	124	0	0	55	68	76	0	0	0	0	0	9	36	23	0	0	0	81	0	0	0	0	0	0	57	0	0
hsa-mir-324-5p	0	0	0	0	0	0	0	0	0	0	0	58	0	0	0	0	134	0	0	0	0	0	0	0	0	0	0	0	0	0	0	0	0	0	0	0	0	0	0	0	59	51	0	0	49	0	0	0	0
hsa-mir-216a-5p	104	0	0	0	0	0	0	9	100	0	0	0	0	142	0	0	0	0	0	104	0	0	0	0	0	18	0	0	0	50	36	0	0	9	0	23	0	0	38	0	0	51	0	0	0	0	0	0	0
hsa-mir-671-3p	0	0	0	119	0	0	0	0	0	0	0	0	0	0	0	0	0	0	0	0	0	206	0	161	0	0	0	76	0	0	0	0	0	0	0	47	0	62	0	0	0	51	76	0	49	0	0	0	0
hsa-mir-1251	104	0	0	0	0	0	0	0	0	0	0	0	0	0	0	0	0	87	0	0	0	0	0	161	0	0	0	0	0	25	0	0	0	0	0	23	0	0	0	0	0	0	0	0	49	110	0	0	0
hsa-mir-210	0	0	197	0	0	0	0	9	0	0	0	58	0	0	0	0	0	0	0	0	0	206	0	0	0	0	0	0	0	50	0	0	0	0	0	0	0	0	0	0	0	0	0	34	0	0	0	43	0
hsa-mir-513c-3p	0	0	0	0	0	0	0	0	100	0	0	0	0	0	0	0	0	0	0	0	0	206	0	0	0	0	0	0	21	0	0	0	0	0	0	23	0	62	0	0	0	0	0	0	49	0	0	0	0
hsa-mir-513b	0	98	0	0	0	0	0	0	100	0	0	0	0	0	111	0	0	87	0	0	0	0	124	0	0	0	0	76	0	25	0	73	25	0	36	0	0	186	38	0	0	0	0	0	0	0	57	0	0
hsa-mir-934	0	98	0	0	0	0	0	0	200	0	0	0	99	0	0	0	0	0	0	0	0	0	124	0	0	0	0	0	0	25	36	0	0	19	0	0	25	0	0	0	0	0	0	0	0	0	57	43	0
hsa-mir-508-5p	0	0	0	0	0	0	0	0	0	0	0	58	0	0	0	86	0	0	0	0	0	0	0	0	0	0	0	0	0	0	36	109	51	4	73	23	0	124	0	0	0	0	76	0	0	0	0	0	0
hsa-mir-1287	0	0	0	0	108	0	0	9	0	0	76	0	0	0	0	0	0	0	0	0	0	0	0	0	0	18	68	0	21	0	0	0	25	14	110	0	0	0	0	0	0	0	0	0	49	0	0	43	84
hsa-mir-3148	0	0	0	0	0	0	0	9	0	0	0	0	198	0	0	0	0	87	0	0	0	0	0	0	144	36	0	0	0	25	36	0	0	0	0	0	0	0	0	81	0	0	0	0	49	0	0	0	0
hsa-mir-376a-3p	0	0	0	0	0	0	0	0	0	0	0	0	99	0	0	0	0	0	0	104	225	0	0	161	0	0	68	0	0	0	0	109	0	0	36	0	25	0	38	81	0	0	0	0	0	0	0	0	0
hsa-mir-378a-5p	0	0	0	0	0	0	0	18	0	141	0	0	0	0	0	0	0	0	117	0	0	0	0	0	0	73	0	0	0	0	36	0	51	44	0	0	50	0	76	0	0	51	0	0	0	0	0	43	0
hsa-mir-141-5p	0	0	0	0	0	0	0	0	100	0	0	0	0	0	0	173	0	0	0	0	0	0	0	0	0	0	0	76	0	25	0	0	25	4	0	23	25	62	0	0	0	51	0	34	0	0	0	0	0
hsa-mir-589-5p	0	0	0	0	0	0	0	9	100	0	0	58	0	0	0	0	0	0	0	0	0	0	0	0	0	18	0	0	0	0	36	36	102	29	36	47	25	0	38	0	0	0	0	34	98	0	0	0	0
hsa-mir-708-5p	0	0	0	0	0	0	0	9	0	0	0	0	0	0	0	0	0	0	0	0	0	0	0	161	0	36	0	0	0	0	0	0	76	9	0	0	0	0	0	0	0	0	0	138	0	0	0	87	0
hsa-mir-362-3p	0	0	0	0	0	0	0	0	0	0	0	116	0	0	0	0	0	0	0	0	0	0	0	161	0	18	0	76	0	25	0	0	0	24	0	0	25	0	0	0	0	0	0	0	0	0	57	0	0
hsa-mir-122-3p	0	0	0	0	0	0	0	0	0	0	0	0	0	0	111	0	0	0	0	0	0	0	0	0	0	0	68	0	21	0	0	0	0	14	73	23	0	0	0	0	0	51	0	34	49	0	57	0	84
hsa-mir-217	0	0	0	0	0	207	0	9	0	70	0	0	0	0	0	0	0	0	0	0	0	0	0	0	0	0	0	0	0	0	36	36	0	9	110	0	0	0	0	81	0	0	0	0	49	0	0	0	0
hsa-mir-548aq-3p	0	0	0	0	0	0	0	0	0	0	0	0	0	0	0	86	0	0	0	0	225	0	0	0	0	0	0	0	0	0	0	36	25	19	73	0	0	0	0	0	118	0	0	0	49	0	57	0	0
hsa-mir-539-3p	0	0	0	0	0	0	0	0	0	0	0	0	0	0	0	0	0	87	0	0	0	206	0	0	0	0	0	0	0	50	0	0	0	4	0	0	0	0	0	0	0	0	0	0	0	0	0	0	0
hsa-mir-3940-3p	0	98	0	119	108	0	0	0	0	0	0	0	0	142	0	0	0	87	0	0	0	0	0	0	0	36	0	153	43	0	36	0	0	4	0	23	25	0	0	81	0	0	0	104	0	0	0	0	0
hsa-mir-767-5p	0	0	0	0	0	0	0	0	0	0	0	0	99	0	0	0	0	0	0	0	0	0	124	0	144	0	68	76	0	0	0	0	0	4	36	0	0	62	76	0	0	0	0	0	0	0	0	0	0
hsa-mir-26a-2-3p	0	0	0	119	0	0	0	9	0	0	0	58	198	0	0	0	0	0	0	0	0	0	0	0	0	55	136	76	0	25	0	0	0	4	36	0	0	0	38	81	0	0	0	0	0	0	0	43	0
hsa-mir-641	0	0	0	0	0	0	0	18	0	0	76	0	0	0	0	0	0	0	0	0	0	0	124	0	0	36	0	0	65	25	0	0	0	4	0	0	25	62	38	0	0	0	0	0	0	0	0	0	254
hsa-mir-370	0	0	0	0	108	0	0	0	0	0	76	0	0	0	0	0	0	0	0	0	225	0	0	0	0	0	0	0	21	0	0	0	0	4	73	23	25	0	0	0	118	0	0	0	0	110	0	0	0
hsa-mir-548w	0	0	0	0	0	0	0	36	0	0	0	0	0	0	0	0	0	0	0	0	0	0	0	0	0	0	0	76	0	100	0	0	76	24	0	0	0	0	0	0	0	0	76	69	0	0	115	43	0
hsa-mir-4772-5p	0	0	0	0	0	0	0	45	0	0	0	0	0	0	111	0	0	0	0	0	0	0	0	0	0	55	0	0	0	50	0	0	51	123	0	0	0	0	76	0	0	0	0	34	0	0	0	87	0
hsa-mir-654-3p	0	0	0	0	0	0	0	9	0	0	0	0	99	0	0	0	134	0	0	0	0	0	0	0	0	18	0	153	43	0	0	0	25	0	0	0	0	0	0	0	0	0	0	0	0	0	0	0	0
hsa-mir-323b-3p	0	98	0	0	0	0	0	0	0	0	0	0	0	0	0	0	0	0	0	0	225	0	0	0	0	0	0	0	0	0	0	36	0	4	0	0	25	0	0	0	0	0	0	0	0	0	0	0	0
hsa-mir-519c-3p	0	0	0	0	0	0	0	0	0	0	0	58	99	0	0	0	0	0	0	0	0	0	0	0	0	0	136	0	0	0	0	109	0	0	0	0	25	0	0	0	0	0	0	0	0	0	0	0	0
hsa-mir-342-5p	0	0	0	0	0	0	0	9	0	70	0	0	0	0	0	0	0	0	0	0	0	0	0	0	0	0	68	0	0	0	36	0	0	9	0	23	76	0	0	0	59	0	76	0	0	0	0	0	0
hsa-mir-29c-5p	0	0	0	0	0	0	0	9	0	0	76	0	0	0	0	0	0	87	0	0	0	206	0	0	0	36	0	0	0	25	36	0	51	14	0	47	0	0	0	0	59	51	76	0	0	0	0	43	0
hsa-mir-32-3p	104	0	0	0	0	0	0	9	0	0	0	58	0	0	0	0	0	0	0	0	0	0	0	0	0	0	68	0	21	25	0	36	25	19	36	23	25	0	38	0	0	0	76	0	49	0	0	43	84
hsa-mir-1180	0	0	0	0	0	0	0	0	0	0	0	0	0	142	111	0	0	0	0	0	0	0	124	0	0	0	0	0	0	0	36	0	0	4	36	0	25	0	0	0	0	0	0	0	0	0	0	43	0
hsa-mir-30d-3p	0	0	0	0	108	0	0	9	0	70	0	0	0	0	0	0	0	0	0	0	0	0	0	0	0	36	68	0	0	50	0	36	25	9	0	23	25	0	0	0	59	0	0	0	0	0	0	0	84
hsa-mir-1278	0	0	0	119	108	0	0	0	0	0	76	0	99	0	0	0	0	87	0	0	0	0	0	0	144	0	68	76	0	25	0	36	0	0	36	23	0	0	0	0	0	0	0	0	49	0	0	0	0
hsa-mir-190a	0	0	0	0	0	0	156	0	0	0	0	0	0	0	0	0	0	0	0	0	0	0	0	0	0	36	0	0	43	50	73	73	0	24	0	0	0	0	0	0	0	0	0	0	98	0	0	0	0
hsa-mir-455-3p	0	0	0	0	0	0	0	0	0	0	0	58	99	0	0	0	0	0	0	0	0	0	0	0	0	0	68	0	0	0	0	36	25	4	36	0	0	0	0	0	0	51	0	34	0	0	0	0	0
hsa-mir-3676-5p	0	98	0	0	0	0	0	0	0	0	0	58	0	0	0	0	0	0	0	0	0	206	0	0	0	18	0	0	0	25	0	0	0	0	73	23	0	0	0	0	0	0	0	34	0	0	0	0	0
hsa-mir-518b	0	0	0	0	0	0	0	0	0	0	0	0	0	0	0	0	0	0	0	0	0	0	0	0	0	18	68	76	43	25	0	0	0	0	0	0	0	0	0	0	0	0	0	34	0	0	0	0	0
hsa-mir-382-5p	0	0	0	0	0	207	156	0	0	0	76	0	0	0	0	0	0	0	0	0	225	0	0	0	0	0	0	76	0	0	0	0	0	0	0	23	0	0	0	0	0	0	0	0	49	0	0	0	0
hsa-mir-371b-5p	0	98	0	0	108	0	0	18	0	70	0	0	0	0	0	0	0	87	0	0	0	0	0	0	0	36	0	0	65	0	0	0	25	24	0	0	0	0	38	0	0	0	0	0	0	0	0	0	0
hsa-mir-6718-5p	0	196	0	0	108	0	0	0	100	70	0	0	99	0	0	0	0	0	0	0	0	0	0	0	0	18	68	0	0	0	0	36	0	19	0	0	0	0	0	0	0	51	76	0	0	0	0	0	0
hsa-mir-425-3p	0	0	0	239	108	0	0	64	0	0	76	58	0	0	0	0	0	0	0	0	0	0	0	0	0	0	0	0	0	50	0	0	25	14	0	23	0	0	0	81	0	0	0	69	0	0	0	0	0
hsa-mir-532-3p	0	0	0	119	0	0	0	36	200	0	0	0	0	0	0	0	0	0	0	0	0	0	0	0	0	18	0	0	21	0	36	0	0	14	0	23	25	0	0	0	59	51	0	0	49	0	0	43	0
hsa-mir-671-5p	0	0	0	0	0	0	0	0	0	0	0	0	0	0	0	0	0	0	0	0	0	0	0	0	0	36	0	0	0	0	0	36	0	0	0	0	25	0	38	0	59	0	76	34	49	0	0	43	0
hsa-mir-548ab	0	0	0	0	0	0	0	9	0	141	0	0	0	0	111	0	0	0	0	104	0	0	0	0	144	0	0	0	21	0	0	0	0	4	0	23	25	0	0	0	0	0	0	0	49	0	0	43	0
hsa-mir-520d-5p	0	0	0	0	0	0	0	0	0	0	0	58	0	0	0	0	0	0	0	0	0	0	124	0	0	0	0	0	21	25	0	36	25	0	36	0	25	0	0	0	0	51	0	0	0	110	0	0	0
hsa-mir-548b-3p	0	0	197	0	0	0	0	0	0	0	0	58	99	0	0	86	0	0	0	0	0	0	0	0	0	18	0	0	43	25	0	36	0	9	0	0	0	0	0	0	0	0	0	0	49	0	0	0	0
hsa-mir-1307-3p	0	0	0	0	0	0	0	45	0	0	0	0	0	0	0	0	0	0	117	0	0	0	0	0	0	18	0	0	43	0	0	0	51	14	0	23	50	0	38	81	0	0	76	0	0	0	0	0	0
hsa-mir-876-3p	0	0	0	0	108	0	0	0	0	0	0	0	99	0	0	0	0	0	0	0	0	0	0	0	0	36	0	0	0	0	0	0	0	0	0	0	0	0	0	81	0	51	0	0	49	0	0	43	0
hsa-mir-31-3p	104	0	0	0	0	0	0	0	0	0	0	0	0	0	0	0	0	0	0	0	225	206	0	0	0	0	0	0	21	0	0	36	0	0	36	0	0	0	0	0	0	0	0	0	0	0	0	0	0
hsa-mir-105-5p	0	0	0	0	108	0	156	0	0	0	0	0	0	0	0	0	0	0	0	0	0	0	0	0	0	0	68	0	21	25	73	36	0	9	146	23	0	0	38	0	59	0	0	0	0	0	0	0	0
hsa-mir-454-5p	0	0	0	0	0	0	0	18	0	0	0	0	0	142	0	0	0	0	0	0	0	0	0	0	0	18	0	0	21	0	36	0	0	9	0	0	25	0	0	0	0	51	0	34	0	0	0	0	0
hsa-mir-126-5p	0	98	0	0	0	0	0	18	0	0	0	58	0	0	0	173	0	0	0	0	0	0	0	0	0	18	0	0	21	25	0	36	0	9	0	47	25	62	38	0	0	51	0	0	0	110	0	0	0
hsa-mir-409-3p	0	0	0	0	0	0	0	0	0	0	0	0	0	0	0	0	0	87	0	0	0	0	124	0	0	0	0	0	0	0	0	0	0	0	0	94	0	0	0	0	0	0	0	0	0	0	0	0	0
hsa-mir-125b-2-3p	0	0	0	0	0	0	0	0	0	70	0	0	0	0	0	0	0	0	0	0	0	0	0	0	0	0	0	0	0	0	0	0	0	0	0	23	0	0	0	0	0	0	0	0	0	0	0	0	84
hsa-mir-3663-5p	0	0	0	0	0	0	0	0	0	0	0	0	99	0	111	0	0	0	0	0	0	0	0	0	144	0	0	76	0	0	0	36	0	4	0	0	0	62	0	0	0	0	0	0	0	0	0	0	0
hsa-mir-521	0	0	0	0	0	0	0	0	0	70	0	0	0	0	0	0	0	0	0	0	0	0	0	0	0	0	0	0	43	25	0	36	0	4	0	23	0	0	0	0	0	0	0	0	0	0	57	0	0
hsa-mir-374b-3p	0	0	0	119	0	0	0	27	100	0	0	0	0	0	0	0	0	0	0	104	0	0	0	0	0	0	0	0	0	25	0	0	0	4	36	0	0	0	0	0	59	0	0	0	49	0	0	43	0
hsa-mir-505-5p	104	0	0	0	0	207	0	9	0	0	0	0	0	0	0	0	0	0	0	0	0	0	0	0	0	18	0	0	0	0	0	0	0	4	0	23	0	0	76	0	0	0	0	0	0	0	0	43	0
hsa-mir-2681-3p	0	0	0	0	0	0	0	0	0	0	76	0	0	142	0	0	0	0	0	104	0	0	0	0	0	0	0	0	21	0	0	0	0	0	36	0	0	0	0	0	0	0	0	0	0	0	0	0	0
hsa-mir-378d	104	0	0	0	0	0	0	9	0	0	0	0	0	0	0	0	0	87	0	0	0	0	0	0	0	18	0	0	21	0	0	0	0	29	0	0	25	0	0	0	0	0	0	0	0	0	0	0	0
hsa-mir-519a-3p	0	0	0	0	0	0	0	0	0	0	0	0	0	0	0	0	0	87	0	0	0	0	0	0	0	0	0	76	0	50	36	0	0	14	0	0	25	62	0	0	0	0	0	0	0	110	0	0	0
hsa-mir-3614-5p	0	0	0	119	0	0	0	91	0	70	0	0	0	0	0	0	0	0	0	0	0	0	0	0	0	0	0	76	0	0	0	0	0	24	0	0	0	0	0	0	0	103	76	0	49	0	0	0	0
hsa-mir-17-3p	0	0	0	0	0	0	0	0	0	70	0	0	0	0	0	86	0	0	0	0	0	0	0	0	0	18	0	0	0	25	36	0	51	0	0	0	0	0	0	0	0	0	0	0	49	0	0	0	0
hsa-mir-3943	0	0	0	0	0	0	0	0	0	0	0	0	0	0	0	0	0	0	117	0	0	206	0	0	0	0	0	0	21	0	0	0	0	0	0	23	0	0	0	0	0	0	0	0	49	0	0	0	84
hsa-mir-4488	0	0	0	0	0	0	0	18	0	0	0	0	0	0	111	0	0	0	0	0	0	0	0	0	144	0	0	0	0	0	36	0	0	0	0	0	0	0	0	0	0	0	307	0	0	0	0	0	0
hsa-let-7b-3p	0	0	0	0	0	0	0	9	0	0	0	0	0	142	0	0	0	0	0	0	0	0	0	0	0	0	0	0	0	0	0	0	25	0	0	70	0	0	38	0	0	0	0	0	0	110	0	0	0
hsa-mir-371a-3p	0	0	0	0	0	0	0	0	0	0	0	0	0	142	0	0	0	87	0	0	225	0	0	0	0	0	0	0	0	0	0	0	25	4	0	0	0	0	0	0	0	0	0	34	0	0	0	0	0
hsa-mir-330-5p	0	0	0	0	0	0	0	18	0	0	0	0	0	0	0	0	0	0	0	0	0	0	0	0	0	18	0	0	0	0	0	36	0	4	0	0	0	62	0	0	0	103	0	0	0	0	0	0	0
hsa-mir-889	104	0	0	0	0	0	0	0	0	0	76	0	0	0	0	0	0	0	0	0	0	0	0	0	0	0	0	0	21	0	36	0	0	9	0	23	50	0	0	0	0	0	0	34	49	0	0	43	0
hsa-mir-501-5p	0	0	0	0	0	0	0	18	0	70	0	58	0	0	111	0	0	87	0	0	0	0	0	0	0	18	0	0	0	0	0	36	51	9	0	23	0	0	0	0	0	0	0	0	0	0	0	87	0
hsa-mir-125a-3p	0	0	0	0	0	0	0	18	0	0	0	0	0	0	0	0	0	0	0	0	0	0	0	161	0	0	0	0	0	25	0	0	25	4	0	23	25	124	0	0	0	0	0	0	0	0	0	0	0
hsa-mir-182-3p	0	0	0	0	0	0	0	0	100	0	0	0	99	0	0	86	0	0	0	0	0	0	0	0	0	0	0	0	21	0	36	0	0	4	0	0	0	0	0	0	0	0	0	34	0	110	0	0	0
hsa-mir-449b-5p	104	0	0	0	0	207	0	0	0	0	0	0	0	0	0	0	0	0	0	104	0	0	0	0	0	18	0	0	21	0	0	36	0	4	0	0	0	0	38	0	0	0	0	0	0	0	57	0	84
hsa-mir-519b-3p	0	0	0	0	0	0	0	0	0	0	0	0	0	0	0	86	0	0	0	0	0	0	124	0	0	0	68	76	21	25	0	36	0	4	0	0	0	0	0	0	0	0	0	0	0	0	0	0	0
hsa-mir-4662a-5p	0	0	0	0	0	0	0	0	100	0	0	0	0	142	111	0	0	0	0	0	0	0	0	0	0	0	68	0	0	25	0	0	0	0	0	0	25	0	38	0	0	0	0	0	0	0	0	0	0
hsa-mir-513c-5p	0	0	0	0	0	0	0	0	0	0	0	0	0	0	0	0	0	0	0	0	0	0	0	0	0	18	0	0	0	0	0	0	0	0	36	23	0	0	0	81	0	0	153	0	0	0	0	43	0
hsa-mir-93-3p	0	0	0	0	0	0	0	9	0	0	0	0	0	0	0	0	0	0	0	0	0	0	0	0	0	0	0	0	21	50	36	0	25	4	0	0	0	0	0	0	0	0	0	34	49	0	0	43	0
hsa-mir-4661-5p	0	98	0	0	0	0	0	9	0	0	0	0	0	0	0	86	0	87	0	0	0	0	0	0	0	0	0	0	0	0	0	0	25	4	73	0	50	0	38	81	0	0	76	0	0	0	0	0	0
hsa-mir-513a-5p	0	0	0	119	0	0	0	0	0	0	0	0	0	0	0	0	0	0	0	0	0	0	0	0	144	0	0	0	43	0	0	0	0	0	0	0	0	124	0	0	0	0	0	0	0	0	57	0	0
hsa-mir-548s	0	0	0	0	0	207	0	0	0	0	76	0	0	0	0	0	0	0	0	0	0	0	0	0	0	18	68	76	21	25	36	0	0	0	0	0	0	0	38	0	0	0	0	0	49	0	0	0	0
hsa-mir-144-5p	0	0	0	0	0	0	0	0	100	0	0	0	0	0	0	0	0	0	0	0	0	0	0	0	0	0	0	0	0	25	0	36	0	0	36	0	0	0	0	0	0	0	0	0	0	0	0	87	0
hsa-mir-6087	0	0	0	0	0	0	0	0	0	0	0	0	0	0	0	0	0	0	0	0	0	0	0	0	0	0	0	0	0	0	0	0	25	0	0	0	0	0	0	0	0	0	76	34	49	0	0	0	0
hsa-mir-24-2-5p	0	0	0	119	0	0	0	18	0	0	0	0	99	0	0	0	0	0	0	0	0	0	0	0	0	0	0	0	0	25	0	36	25	9	0	0	0	0	38	0	0	0	0	0	0	0	0	0	0
hsa-let-7i-3p	0	0	0	0	0	0	0	27	0	0	0	0	0	0	0	86	0	0	0	0	0	0	0	0	0	0	0	0	21	0	0	0	51	24	36	0	0	0	0	0	0	0	0	0	0	0	0	87	0
hsa-mir-4677-3p	0	0	0	0	108	0	0	18	0	0	0	58	0	0	0	0	0	0	0	0	0	0	0	0	0	36	0	0	0	0	0	0	0	0	0	0	25	0	0	0	0	0	0	0	0	0	0	0	0
hsa-mir-30c-2-3p	0	0	0	0	0	0	0	0	0	0	76	0	0	0	0	0	0	0	0	0	0	0	0	0	0	0	0	0	21	25	0	36	0	4	0	0	0	0	0	0	59	0	0	34	0	0	0	0	0
hsa-mir-1260b	0	0	0	0	0	0	0	0	0	0	0	0	0	0	0	0	0	0	0	0	0	0	0	0	0	0	0	0	0	0	36	73	0	0	0	0	25	0	0	0	0	51	76	0	0	0	57	0	0
hsa-mir-219-2-3p	0	98	0	0	0	0	0	0	0	0	0	0	0	0	0	0	0	0	0	0	0	0	0	0	0	0	0	0	0	25	0	36	0	0	0	0	0	0	76	0	0	0	0	0	0	0	0	0	0
hsa-mir-30c-1-3p	0	98	0	0	0	0	0	9	0	0	0	0	0	0	0	0	0	0	0	0	0	0	0	0	0	0	0	0	43	0	0	0	0	14	0	0	0	0	0	0	0	0	0	0	0	0	0	0	0
hsa-mir-506-5p	0	0	0	0	0	0	0	0	0	0	76	0	0	0	0	0	0	0	117	0	0	0	0	161	0	0	0	0	0	0	0	0	0	0	0	0	0	0	0	0	0	0	0	0	0	0	57	0	0
hsa-mir-491-5p	0	0	0	0	0	0	0	0	0	0	0	58	0	0	0	0	0	0	0	0	0	0	0	0	0	0	0	0	0	0	36	0	0	0	0	0	25	0	38	0	0	0	0	0	0	0	0	0	0
hsa-mir-301a-5p	0	0	0	0	0	0	0	45	0	0	0	58	0	0	0	0	0	0	0	0	0	0	0	0	0	0	0	0	0	25	0	0	51	19	0	0	0	0	0	0	0	0	0	34	0	0	0	0	0
hsa-mir-20a-3p	0	0	0	0	0	0	0	0	0	0	0	0	0	0	0	0	0	87	0	0	0	0	0	0	0	0	0	0	21	0	0	0	0	0	36	23	0	0	0	0	0	0	0	0	0	0	57	43	0
hsa-mir-518f-5p	0	0	0	0	0	0	0	0	0	0	0	0	0	0	0	0	0	0	0	0	0	0	0	0	0	0	0	0	0	0	0	36	0	9	0	0	25	0	76	0	59	0	0	0	0	0	0	0	0
hsa-mir-1295a	0	0	0	0	108	207	0	0	0	0	0	0	0	0	0	0	0	0	0	0	0	0	0	0	0	0	0	0	0	25	0	36	0	0	0	0	0	0	0	0	0	0	0	0	0	0	0	0	0
hsa-mir-3140-5p	0	0	0	0	0	0	0	18	0	0	0	0	0	0	111	0	0	0	0	0	0	0	0	0	0	0	0	0	0	0	0	0	0	9	0	0	0	0	0	0	59	51	0	0	0	0	0	0	0
hsa-mir-598	0	0	0	0	0	0	0	0	0	0	0	0	0	0	0	0	0	0	0	104	0	0	0	0	0	18	0	76	0	25	0	0	0	0	0	23	0	0	0	0	0	0	0	0	0	0	0	0	0
hsa-mir-548aT-5p	0	0	0	0	0	0	0	0	0	0	0	0	99	0	0	0	0	87	0	0	0	0	0	0	0	0	68	0	21	50	0	0	25	14	0	0	0	0	0	0	0	0	0	0	0	0	0	0	0
hsa-mir-373-5p	0	0	0	0	0	0	0	0	0	0	0	0	0	0	0	0	0	0	0	0	0	0	124	0	0	0	0	0	0	50	0	0	0	9	0	0	25	0	0	0	0	0	0	0	0	0	57	0	0
hsa-mir-550a-3-5p	0	98	0	0	0	0	0	9	0	0	0	0	0	0	0	0	0	0	0	104	0	0	0	0	0	36	0	76	21	25	0	0	0	0	0	0	0	0	38	0	0	0	0	0	0	0	0	0	84
hsa-mir-383	0	0	0	0	0	0	0	0	0	0	76	0	0	0	0	0	0	87	0	104	0	0	0	0	0	18	0	0	0	0	36	36	0	4	0	23	0	0	0	0	59	0	0	0	49	0	0	0	0
hsa-mir-493-3p	0	98	0	0	0	0	0	0	0	0	0	0	0	0	0	0	0	0	0	0	0	0	0	0	0	0	0	0	0	0	0	0	0	4	0	23	50	62	0	0	0	0	0	0	49	0	0	0	0
hsa-mir-30b-3p	0	0	0	0	108	0	0	0	0	0	0	0	0	0	0	0	0	0	0	0	0	0	0	0	0	18	0	76	0	0	0	36	0	0	0	0	0	0	38	0	0	0	0	0	0	110	57	0	0
hsa-mir-3613-3p	0	0	0	0	0	0	0	9	0	0	0	0	0	0	0	0	0	0	0	0	0	0	0	0	0	0	68	0	21	25	0	0	0	19	0	0	0	0	0	0	0	0	0	0	49	0	0	0	0
hsa-mir-548y	0	0	0	0	108	0	0	0	0	0	0	0	0	0	0	0	0	0	0	0	0	0	0	0	0	0	136	0	0	0	0	0	0	0	0	0	0	0	0	0	0	0	0	0	0	0	0	0	0
hsa-mir-885-5p	0	0	0	119	0	0	0	0	0	0	0	0	0	0	0	0	0	0	0	0	0	0	0	0	0	18	0	0	65	0	36	0	0	0	0	47	0	0	0	0	0	0	0	0	49	0	0	43	0
hsa-mir-136-5p	0	0	0	0	0	0	0	0	0	0	0	0	0	0	0	0	0	0	0	104	0	0	0	0	0	0	0	0	0	0	0	36	0	0	0	0	0	0	0	0	0	0	0	0	0	0	57	0	0
hsa-mir-1255b-5p	0	0	0	0	0	0	0	0	0	70	0	0	0	0	0	86	0	0	0	209	0	0	0	161	0	18	0	0	0	0	0	0	0	4	0	0	0	0	0	0	0	0	0	0	0	0	0	0	0
hsa-mir-548ai	0	0	0	0	0	0	0	0	0	0	0	0	0	0	0	0	134	0	117	0	0	0	0	0	0	0	68	0	43	0	0	0	0	4	36	23	0	0	0	81	0	0	0	0	0	0	0	0	84
hsa-mir-570-5p	0	0	0	0	0	0	0	0	0	0	0	0	0	0	0	0	134	0	117	0	0	0	0	0	0	0	68	0	43	0	0	0	0	4	36	23	0	0	0	81	0	0	0	0	0	0	0	0	84
hsa-mir-455-5p	0	0	0	0	0	0	156	0	0	0	0	0	0	142	0	0	0	0	0	0	0	0	0	0	0	0	68	0	0	25	0	0	0	0	0	0	0	0	0	0	0	0	0	0	98	0	0	0	0
hsa-mir-29b-2-5p	0	0	0	0	0	0	0	0	0	0	0	0	0	0	0	0	0	0	0	0	0	0	0	0	0	0	0	0	0	0	0	0	25	19	36	0	0	0	0	0	118	0	0	0	0	0	57	87	0
hsa-mir-548ah-3p	0	98	0	0	0	0	0	9	0	0	0	0	0	0	0	86	0	0	0	0	0	0	0	0	0	18	0	0	0	0	0	0	0	9	0	0	0	0	0	0	0	0	0	0	0	0	0	0	0
hsa-mir-3912	0	0	0	119	0	0	0	0	0	0	0	0	0	0	0	0	0	0	117	0	0	0	0	0	0	18	0	0	0	0	36	0	0	4	0	0	25	0	0	0	0	0	0	0	0	0	57	0	0
hsa-mir-3615	0	0	0	0	0	0	0	18	0	0	0	0	0	0	0	0	0	0	0	0	0	0	0	0	0	36	0	0	0	25	0	0	0	0	0	23	25	0	38	0	0	0	0	0	0	0	0	43	0
hsa-mir-548at-5p	0	98	0	0	0	0	0	9	0	0	0	0	0	0	0	0	0	0	0	0	0	0	0	0	0	18	0	0	0	25	0	0	0	4	0	0	0	62	0	0	0	0	0	0	0	0	0	0	0
hsa-mir-193b-5p	0	0	0	0	0	0	0	0	0	0	0	0	0	0	0	0	0	0	0	0	0	0	0	0	0	0	0	0	0	0	0	0	0	0	0	0	0	0	0	81	0	0	0	34	0	0	0	0	84
hsa-mir-4516	0	0	0	0	0	0	0	0	0	0	0	0	0	142	0	0	0	0	0	0	0	0	0	0	0	0	0	0	21	0	0	0	25	0	0	0	0	0	0	0	0	0	76	0	0	0	0	0	0
hsa-mir-3133	0	0	0	0	0	0	0	0	0	0	0	0	0	142	0	86	0	0	0	0	0	0	0	0	0	0	0	0	0	0	0	0	0	9	0	0	0	0	0	0	0	0	76	0	0	0	0	0	0
hsa-mir-503-5p	0	0	0	0	0	0	0	9	0	70	0	0	0	0	0	0	0	0	0	0	0	0	0	0	0	0	0	0	0	0	36	0	25	29	0	0	0	0	0	0	0	0	0	0	0	0	0	0	0
hsa-mir-548am-5p	0	0	0	0	0	0	0	0	0	0	0	0	99	0	0	0	0	87	0	0	0	0	0	0	0	0	68	0	21	25	0	0	25	4	0	0	0	0	0	0	0	0	0	0	0	0	0	0	0
hsa-mir-548c-5p	0	0	0	0	0	0	0	0	0	0	0	0	99	0	0	0	0	87	0	0	0	0	0	0	0	0	68	0	21	25	0	0	25	4	0	0	0	0	0	0	0	0	0	0	0	0	0	0	0
hsa-mir-548o-5p	0	0	0	0	0	0	0	0	0	0	0	0	99	0	0	0	0	87	0	0	0	0	0	0	0	0	68	0	21	25	0	0	25	4	0	0	0	0	0	0	0	0	0	0	0	0	0	0	0
hsa-mir-3065-3p	0	0	0	0	0	0	0	0	0	0	0	58	0	0	0	0	0	0	0	0	0	0	124	0	0	0	0	0	0	0	0	0	0	14	0	0	25	0	0	0	0	0	0	0	0	0	0	0	0
hsa-mir-188-3p	0	0	0	0	0	0	0	27	100	0	0	0	0	0	0	0	0	0	0	0	0	0	0	0	0	0	0	0	0	0	0	0	0	14	0	0	25	0	0	0	59	0	0	34	0	0	0	0	0
hsa-mir-4326	0	0	0	119	0	0	0	27	0	0	0	0	0	0	0	0	0	0	117	0	0	0	0	0	0	0	0	0	0	0	36	36	0	0	0	0	0	0	0	81	0	51	0	0	0	0	0	0	0
hsa-mir-2115-3p	0	0	0	0	0	0	0	0	0	0	0	58	0	0	0	0	0	0	0	0	0	0	0	0	0	0	0	0	0	0	0	0	0	0	36	0	0	0	0	0	0	0	0	34	0	0	0	0	0
hsa-mir-548ah-5p	0	0	0	0	0	0	0	0	0	0	0	0	0	0	0	0	0	0	0	0	0	0	0	0	0	0	0	0	0	0	0	0	0	9	0	0	0	62	0	0	0	0	0	0	0	0	0	0	0
hsa-mir-369-5p	0	0	0	0	0	0	0	0	0	0	0	0	0	0	0	0	0	0	0	104	0	0	0	0	0	0	0	0	0	0	0	0	0	0	0	0	0	0	0	0	0	0	0	34	49	0	0	0	0
hsa-mir-204-3p	0	0	0	0	0	0	0	0	0	0	0	58	0	0	0	0	0	0	0	0	0	0	0	0	0	0	0	0	21	0	36	0	0	4	36	0	0	62	0	0	0	51	0	0	0	0	0	0	0
hsa-mir-1291	0	0	197	0	0	0	0	0	0	0	0	0	0	0	0	0	0	0	0	0	0	0	0	0	0	0	0	76	0	0	0	36	0	0	0	0	0	0	0	0	0	0	0	0	0	0	0	0	0
hsa-mir-486-3p	0	0	0	0	0	0	0	0	0	0	0	0	0	0	0	0	0	0	0	0	0	0	0	0	0	18	0	0	0	0	0	0	0	0	0	0	0	0	0	0	0	0	0	0	0	0	57	0	84
hsa-mir-206	0	0	0	119	0	0	0	0	0	0	76	0	0	0	0	0	0	0	0	0	0	0	0	0	0	18	0	0	0	0	0	0	0	0	0	0	0	0	0	0	0	0	0	0	0	0	0	0	0
hsa-mir-542-3p	0	0	0	0	108	0	0	27	0	0	0	0	0	0	0	0	0	0	0	0	0	0	0	0	0	18	0	0	0	0	0	36	0	39	0	0	0	0	0	0	0	0	0	34	0	110	0	0	0
hsa-mir-134	0	0	0	0	0	0	0	0	0	0	0	58	0	0	0	0	0	0	0	0	0	0	0	0	0	0	0	0	0	0	0	0	0	0	0	0	0	0	0	0	0	0	0	0	0	0	0	0	0
hsa-mir-4772-3p	0	0	0	0	0	0	0	18	0	70	0	0	0	0	0	0	0	0	0	0	0	0	0	0	0	55	0	0	0	0	0	0	0	19	0	0	25	0	0	0	0	0	0	34	0	0	0	0	0
hsa-mir-520c-5p	0	0	0	0	0	0	0	0	0	0	0	0	0	0	0	0	0	0	0	0	0	0	0	0	0	0	0	0	0	0	0	36	0	9	0	0	25	0	76	0	0	0	0	0	0	0	0	0	0
hsa-mir-518d-5p	0	0	0	0	0	0	0	0	0	0	0	0	0	0	0	0	0	0	0	0	0	0	0	0	0	0	0	0	0	0	0	36	0	9	0	0	25	0	76	0	0	0	0	0	0	0	0	0	0
hsa-mir-526a	0	0	0	0	0	0	0	0	0	0	0	0	0	0	0	0	0	0	0	0	0	0	0	0	0	0	0	0	0	0	0	36	0	9	0	0	25	0	76	0	0	0	0	0	0	0	0	0	0
hsa-mir-556-5p	0	0	0	0	0	0	0	45	0	0	0	0	0	0	0	0	0	0	0	0	0	0	0	0	0	0	0	76	0	25	36	0	25	9	0	23	0	62	0	0	0	0	0	0	0	0	0	0	0
hsa-mir-544b	0	0	0	239	0	0	0	0	0	0	0	0	0	0	0	0	0	0	0	0	0	0	0	0	0	18	0	0	0	0	0	0	0	0	0	0	25	0	0	0	0	0	0	34	0	0	0	0	0
hsa-mir-23b-5p	0	0	0	0	0	0	0	0	0	0	0	0	99	0	0	0	0	0	0	0	0	0	0	0	0	0	0	0	0	0	73	0	0	0	0	23	0	0	0	0	0	0	0	0	0	0	0	0	0
hsa-mir-1263	0	0	0	0	0	0	0	9	0	70	0	0	0	0	0	0	0	0	0	0	0	0	0	0	0	0	68	0	0	0	36	0	0	4	0	0	0	0	0	0	118	0	0	0	0	0	0	0	0
hsa-mir-92a-1-5p	0	0	0	0	0	0	0	0	0	0	0	0	0	0	0	0	0	0	117	0	0	0	0	0	0	0	0	0	0	0	0	0	25	4	0	47	0	0	0	0	0	0	0	0	0	0	57	0	0
hsa-mir-5695	0	0	0	0	0	0	0	0	0	0	0	0	0	0	0	0	0	0	0	0	0	0	0	0	0	18	0	76	0	0	0	0	0	4	0	0	0	0	38	81	0	0	0	0	0	0	0	0	0
hsa-mir-29b-1-5p	0	0	0	0	0	0	0	18	100	0	0	0	0	0	0	0	0	0	0	0	0	0	0	0	0	18	0	0	0	25	0	0	25	24	0	23	25	0	38	0	0	0	76	0	0	0	0	43	0
hsa-mir-550a-5p	0	0	0	0	108	0	0	0	0	0	0	0	0	0	0	0	134	0	0	0	0	0	0	0	0	0	0	0	21	0	0	0	25	9	0	0	0	0	0	0	0	0	0	0	49	0	0	0	0
hsa-mir-219-5p	0	0	0	0	0	0	0	9	0	0	0	0	0	0	0	0	0	0	0	0	0	0	0	0	0	18	0	0	0	0	0	36	0	0	36	0	0	0	0	81	0	0	0	0	0	0	0	0	0
hsa-mir-4775	0	0	0	0	0	0	0	0	0	0	0	0	0	0	0	0	0	0	0	0	0	0	0	0	0	0	0	0	0	0	0	0	25	0	0	0	0	0	0	0	0	0	0	0	0	0	0	0	84
hsa-mir-584-5p	0	0	0	0	0	0	0	0	0	0	0	0	0	0	0	0	0	87	0	0	0	0	0	0	0	0	0	0	0	0	0	0	0	0	0	0	0	0	0	0	0	0	0	0	49	0	0	0	0
hsa-mir-3200-3p	0	0	0	0	0	0	0	0	0	0	0	0	0	0	0	0	0	0	0	0	0	206	0	0	0	18	0	0	43	0	0	0	0	4	0	0	0	0	0	0	0	0	0	0	0	0	0	0	0
hsa-mir-3688-3p	0	0	197	0	0	0	0	0	0	0	0	0	0	0	0	0	0	0	0	104	0	0	0	0	0	0	0	0	0	0	0	0	0	4	0	0	0	0	0	0	0	0	0	0	0	0	0	0	0
hsa-mir-33b-3p	0	0	0	0	0	0	0	18	0	0	0	0	0	0	0	0	0	0	0	0	0	0	0	0	0	0	0	0	0	0	0	0	0	9	36	0	0	0	38	0	0	0	0	0	49	0	0	87	0
hsa-mir-328	104	0	0	0	0	0	0	0	0	0	0	0	0	0	0	0	0	0	0	0	0	0	124	0	0	0	0	0	0	0	0	0	0	0	36	23	0	0	0	0	0	0	0	0	0	0	0	0	0
hsa-mir-99a-3p	0	0	0	0	0	0	0	0	0	0	76	0	0	0	0	0	0	0	0	0	0	206	0	0	0	0	0	0	0	0	36	0	0	9	0	0	0	0	0	0	0	0	0	0	0	0	0	0	0
hsa-mir-195-3p	0	0	0	0	0	0	0	0	0	70	0	0	0	0	0	0	0	0	0	104	0	0	0	0	0	0	0	0	0	0	0	0	0	0	0	0	0	0	0	0	0	0	0	0	0	0	57	0	0
hsa-mir-363-5p	0	0	0	0	0	0	0	0	0	0	0	0	0	0	0	0	0	0	0	0	0	0	0	0	0	0	0	0	0	0	0	0	0	0	0	0	0	0	0	0	0	0	0	0	0	0	57	43	0
hsa-mir-488-5p	104	0	0	0	0	0	0	0	0	0	0	0	0	0	0	0	0	0	0	0	0	0	0	0	0	0	0	76	0	0	36	0	0	4	0	0	0	0	0	0	0	0	76	0	0	0	0	0	0
hsa-mir-3158-3p	0	0	0	0	0	0	0	0	0	0	0	0	0	0	0	0	0	0	0	0	0	0	0	0	0	0	0	0	0	0	0	0	0	0	0	0	0	0	0	0	0	0	0	0	0	0	0	0	0
hsa-mir-1255a	0	0	0	0	0	0	0	27	0	0	0	0	0	0	0	0	0	0	0	0	0	0	0	0	0	36	0	0	0	0	0	0	0	9	0	0	0	62	38	0	0	0	0	0	0	0	0	0	0
hsa-mir-579	0	0	0	0	0	0	0	0	0	70	0	0	0	0	0	0	0	0	0	0	0	0	0	0	0	0	68	0	0	0	0	0	0	4	0	0	0	0	0	0	0	0	0	0	0	0	0	0	0
hsa-mir-129-5p	0	0	0	0	0	0	0	0	0	0	0	0	0	0	0	0	0	0	0	0	0	206	0	0	0	18	0	0	0	0	0	0	0	0	0	0	0	62	0	0	0	51	0	34	0	0	0	0	0
hsa-mir-708-3p	0	0	197	0	0	0	0	0	0	0	0	0	0	0	0	0	0	0	0	0	0	0	0	0	0	0	0	0	0	0	36	0	0	4	36	0	0	0	0	0	0	51	0	0	0	0	0	0	0
hsa-mir-518a-3p	0	0	0	0	0	0	0	0	0	0	0	0	0	0	0	0	0	0	0	0	0	0	0	0	0	18	0	0	0	0	0	73	0	0	0	0	0	0	0	0	0	0	0	0	0	0	0	0	0
hsa-mir-660-3p	0	0	0	0	0	0	0	0	0	0	0	0	0	0	0	0	0	0	0	0	0	0	0	0	0	0	0	0	0	0	0	0	0	9	0	0	0	0	0	0	0	0	0	0	0	0	0	0	0
hsa-mir-1911-5p	0	0	0	0	0	0	0	0	0	0	0	0	0	0	0	86	0	0	0	0	0	0	0	0	0	0	0	0	0	0	0	0	0	0	0	0	0	0	0	0	0	0	0	0	0	0	0	0	0
hsa-mir-3179	0	0	0	0	0	0	0	0	0	0	0	0	0	0	0	0	0	0	0	0	0	0	0	0	0	0	0	0	0	0	36	0	0	0	0	0	76	0	0	0	0	51	0	34	0	0	0	0	0
hsa-mir-4454	0	0	0	0	0	0	0	0	0	0	0	0	0	0	0	0	0	0	0	0	0	0	0	0	0	0	0	0	0	0	0	0	0	0	0	0	0	0	0	0	0	0	76	0	0	0	0	0	0
hsa-mir-1296	0	0	0	0	0	0	156	0	0	0	0	0	0	0	0	0	0	0	0	0	0	0	0	0	0	0	0	0	0	25	0	0	0	0	0	0	0	0	0	0	0	0	0	0	0	0	0	0	0
hsa-mir-548ay-3p	0	0	0	0	0	0	0	0	0	0	0	0	0	0	0	0	0	0	0	0	0	0	0	0	0	0	0	0	0	0	0	0	0	4	0	0	0	0	0	0	0	0	0	0	0	0	0	0	0
hsa-mir-26a-1-3p	0	0	0	0	0	0	0	0	0	0	0	0	0	142	0	0	0	0	0	0	0	0	0	0	0	0	0	0	0	25	0	0	0	0	0	0	0	0	0	0	59	0	0	0	0	0	0	0	0
hsa-mir-2964a-5p	0	0	0	0	0	0	156	9	0	0	0	0	0	0	0	0	0	87	0	0	0	0	0	0	0	18	0	0	0	25	0	0	0	0	0	0	0	0	0	0	0	0	0	0	0	0	0	0	0
hsa-mir-4422	0	0	0	0	0	0	0	0	0	0	0	0	0	0	0	0	0	0	0	0	0	0	0	0	0	0	0	0	21	25	0	0	0	0	0	0	0	0	0	0	0	0	0	0	0	0	0	0	84
hsa-mir-296-3p	0	0	0	0	0	0	0	0	0	0	0	0	0	0	0	0	0	0	0	0	0	0	0	0	0	0	0	0	0	0	0	0	0	0	0	0	0	0	0	0	0	0	0	0	0	0	0	0	0
hsa-mir-548j	0	0	0	0	0	0	0	0	0	0	0	0	0	0	0	0	0	0	0	0	225	0	0	0	0	18	0	0	0	0	0	0	0	4	0	0	0	0	0	0	0	0	0	0	0	0	0	0	0
hsa-mir-125b-1-3p	0	0	0	0	0	0	0	0	0	0	0	0	0	0	0	0	0	0	0	0	0	0	0	0	0	0	0	0	0	0	0	0	0	0	0	23	0	0	0	0	0	0	76	34	0	0	0	0	0
hsa-mir-548ar-3p	0	0	0	0	0	0	0	0	0	0	0	0	0	0	0	0	0	0	0	0	0	0	0	0	0	0	0	0	0	0	0	0	0	14	0	0	25	0	0	0	0	0	0	0	49	0	0	0	0
hsa-mir-548am-3p	0	0	0	0	0	0	0	0	0	0	0	0	0	0	0	86	0	0	0	0	0	0	0	0	0	0	0	0	0	0	0	0	0	9	0	0	0	0	0	0	0	0	0	0	0	0	0	0	0
hsa-mir-33a-3p	0	0	0	0	0	0	0	0	0	0	0	0	0	0	0	0	0	0	0	0	0	0	0	0	0	0	0	0	0	0	0	0	0	0	0	0	0	0	0	0	0	0	0	0	0	110	0	0	0
hsa-mir-4521	0	0	0	0	0	0	0	9	0	0	0	0	0	142	0	0	0	0	0	0	0	0	0	0	0	0	0	0	0	0	0	0	0	4	0	0	0	0	0	0	0	0	0	0	0	0	0	0	0
hsa-mir-551a	104	0	0	0	0	0	0	0	100	0	0	0	0	0	0	0	0	0	0	0	0	0	0	0	0	0	0	0	0	0	0	0	0	4	0	0	0	0	0	0	0	0	0	0	0	0	0	0	0
hsa-mir-1285-3p	0	0	0	0	0	0	0	9	0	0	0	0	0	0	111	0	0	0	117	0	0	0	0	0	0	0	0	0	0	0	0	0	0	4	0	0	25	62	0	0	0	0	0	0	0	0	0	0	0
hsa-mir-548as-5p	0	98	0	0	0	0	0	0	0	0	0	0	0	0	0	0	0	0	117	0	0	0	0	0	0	0	0	0	0	0	0	0	0	0	0	0	0	0	0	0	0	0	0	0	0	0	0	0	0
hsa-mir-518c-3p	0	0	0	0	0	0	0	0	0	0	0	0	0	0	0	0	0	0	117	0	0	0	0	0	0	0	0	0	0	0	0	0	25	4	36	0	0	0	0	81	0	0	0	0	0	0	0	0	0
hsa-mir-1256	0	98	0	0	0	0	0	0	0	0	0	0	0	0	0	0	0	0	0	0	0	0	0	0	0	0	0	0	0	0	0	0	0	0	0	0	0	0	0	0	0	0	0	0	0	0	0	0	0
hsa-mir-556-3p	0	0	0	0	108	0	0	0	0	0	0	0	0	0	0	0	0	0	0	0	0	0	0	0	0	0	0	0	0	0	0	0	0	0	0	23	0	0	0	0	0	0	0	34	0	0	0	0	0
hsa-mir-873-3p	0	0	0	0	0	0	0	0	0	0	0	0	0	0	0	0	0	0	0	0	0	0	0	0	0	0	0	76	0	0	0	0	0	0	0	0	0	0	0	0	0	0	0	0	49	110	0	0	0
hsa-mir-1303	0	0	0	0	0	0	0	0	0	0	0	0	0	0	0	0	0	0	0	0	0	0	0	0	0	0	0	0	0	0	0	0	0	0	0	0	0	0	0	81	0	0	0	0	49	0	0	43	0
hsa-mir-520b	0	0	0	0	0	0	0	0	0	0	0	58	99	0	0	0	0	0	0	0	0	0	0	0	0	0	0	0	0	0	0	0	0	0	36	0	0	0	0	0	0	0	0	0	0	0	57	0	0
hsa-mir-1299	0	0	0	0	0	0	0	0	0	0	0	0	0	0	0	0	0	0	0	0	0	0	0	0	0	0	0	0	0	0	0	0	0	0	0	0	0	0	0	0	0	0	0	0	0	0	0	0	0
hsa-mir-520c-3p	0	0	0	0	0	0	0	0	0	0	0	58	99	0	0	0	0	0	0	0	0	0	0	0	0	0	0	0	0	0	0	0	0	0	36	0	0	0	0	0	0	0	0	0	0	0	57	0	0
hsa-mir-580	0	0	0	0	0	0	0	0	0	0	0	0	0	0	0	0	0	0	0	0	0	0	0	0	0	0	0	0	0	0	36	0	0	4	0	0	0	0	0	0	0	0	0	0	0	0	0	0	0
hsa-mir-4492	0	0	0	0	0	0	0	0	0	0	0	0	0	0	0	0	0	0	0	0	0	0	0	0	0	18	0	76	0	0	0	0	0	0	36	0	0	0	38	0	0	0	0	0	0	0	0	0	0
hsa-mir-6507-5p	0	0	0	0	0	0	0	0	0	0	0	0	0	0	0	0	0	0	0	104	0	0	0	0	0	0	68	76	0	0	0	0	0	4	0	0	0	0	0	0	0	0	0	0	49	0	0	0	0
hsa-mir-3174	0	0	0	119	0	0	0	0	0	0	0	0	0	0	0	0	0	0	0	0	0	0	0	0	0	0	0	0	0	0	0	0	0	4	0	0	0	0	0	0	0	0	0	0	0	0	0	0	0
hsa-mir-192-3p	0	0	0	0	0	0	0	0	0	0	0	0	0	0	0	0	0	0	0	0	0	0	0	0	144	0	0	0	0	0	0	0	0	0	0	0	0	0	0	0	0	0	0	0	0	0	0	0	0
hsa-mir-548h-3p	0	0	0	119	0	0	0	0	0	0	0	0	0	0	0	0	0	0	0	0	0	0	0	0	0	0	0	0	0	0	0	0	0	0	0	0	0	0	0	0	0	0	0	34	0	0	0	0	0
hsa-mir-548z	0	0	0	119	0	0	0	0	0	0	0	0	0	0	0	0	0	0	0	0	0	0	0	0	0	0	0	0	0	0	0	0	0	0	0	0	0	0	0	0	0	0	0	34	0	0	0	0	0
hsa-mir-92a-2-5p	0	0	0	0	0	0	0	0	100	0	0	0	0	0	0	0	0	0	0	0	0	0	0	0	0	0	0	0	0	0	36	0	0	0	0	23	0	0	0	0	0	51	0	0	0	0	0	0	0
hsa-mir-3910	0	0	0	0	0	0	0	0	0	0	0	0	0	0	0	0	0	0	0	0	0	0	0	0	0	0	0	0	0	0	0	0	0	4	0	0	0	0	0	0	59	0	0	0	0	0	0	0	0
hsa-mir-24-1-5p	0	0	0	0	0	0	0	0	0	0	0	0	0	0	0	0	0	0	0	0	0	0	0	0	0	0	0	0	21	0	0	0	25	4	0	0	0	0	0	0	0	51	0	69	0	0	0	0	0
hsa-mir-377-5p	0	0	0	0	0	0	0	0	0	0	0	0	0	0	0	0	0	0	0	0	0	0	0	0	0	0	0	0	0	0	0	0	0	4	0	0	0	0	0	0	0	0	0	0	0	0	0	0	0
hsa-mir-548p	0	0	0	119	0	0	0	0	0	0	0	0	0	0	0	0	0	0	0	0	0	0	0	161	0	0	0	0	0	0	0	0	0	0	0	0	0	0	0	0	0	0	0	0	0	0	0	0	0
hsa-mir-518f-3p	0	0	0	0	0	0	0	0	0	0	0	0	0	0	0	0	0	0	0	0	0	0	0	0	0	0	68	76	21	25	0	0	0	4	0	0	25	0	0	0	59	0	0	0	0	0	0	0	0
hsa-mir-1277-3p	0	0	0	0	0	0	0	9	0	70	0	0	0	0	0	0	0	0	0	0	0	0	0	0	0	0	0	0	0	0	0	0	0	0	0	0	25	0	0	0	0	0	0	0	0	0	0	0	0
hsa-mir-99b-3p	0	0	0	0	0	0	0	0	0	0	0	0	0	0	0	0	0	0	0	0	0	0	0	0	0	0	0	0	0	0	0	0	0	0	0	0	0	0	38	0	0	0	0	0	0	0	0	0	0
hsa-mir-1273c	0	0	0	0	0	0	0	0	200	0	0	0	0	0	0	0	0	0	0	0	0	0	0	0	0	0	0	0	0	0	0	0	0	4	0	0	0	0	0	0	0	0	0	0	0	0	57	0	0
hsa-mir-3690	0	0	0	0	0	0	0	0	0	0	0	0	0	0	0	0	0	0	0	0	0	0	0	0	0	0	0	0	0	25	0	0	76	4	36	0	25	0	0	0	0	0	0	34	0	0	0	0	0
hsa-mir-411-3p	0	0	0	0	0	0	0	0	0	0	0	58	0	0	0	0	0	0	0	0	0	0	0	0	0	0	0	0	21	0	0	0	0	0	0	0	0	0	0	0	0	0	0	0	0	0	0	0	0
hsa-mir-489	0	0	197	0	0	0	0	0	0	0	0	0	0	0	0	0	0	0	0	0	0	0	0	0	0	0	0	0	0	0	0	0	0	0	0	0	0	0	0	0	0	0	0	34	0	0	0	0	0
hsa-mir-103a-2-5p	0	98	0	0	0	0	0	0	0	0	0	0	0	0	0	0	0	0	0	0	0	0	0	0	0	0	0	0	0	0	0	0	0	14	0	0	0	0	0	0	0	0	0	0	0	0	0	0	0
hsa-mir-511	0	0	0	0	0	0	156	0	0	0	0	0	0	0	0	0	0	0	0	0	0	0	0	0	0	0	0	0	0	0	0	0	0	0	0	0	0	0	0	0	0	0	0	0	0	0	0	0	0
hsa-mir-6509-5p	0	0	0	0	0	0	0	0	0	0	0	0	0	0	111	0	0	0	0	0	0	0	0	0	0	0	0	0	21	0	0	0	0	0	0	0	0	0	0	0	0	0	0	0	0	0	0	0	0
hsa-mir-3529-5p	0	0	0	0	0	0	0	0	0	0	0	0	0	0	0	0	0	0	0	0	0	0	0	0	0	0	0	0	0	0	0	0	0	0	0	0	0	0	0	81	0	0	0	0	0	0	0	0	0
hsa-mir-1185-5p	0	0	0	0	0	0	0	0	0	0	0	0	0	0	0	0	0	0	0	0	0	0	0	0	0	0	0	0	21	0	0	0	0	0	0	0	0	0	0	0	0	0	0	0	0	0	0	0	0
hsa-mir-654-5p	0	0	0	0	0	0	0	0	0	0	0	0	0	0	0	0	0	0	0	0	0	0	0	0	0	0	0	0	0	0	0	0	0	0	36	0	50	0	0	0	0	0	0	0	0	0	0	0	0
hsa-mir-4423-5p	0	0	0	0	0	0	0	0	0	0	0	0	0	0	0	0	0	0	0	104	0	0	0	0	0	0	0	0	0	0	0	0	0	0	0	0	0	0	0	0	0	0	0	0	0	0	0	0	0
hsa-mir-1284	0	0	0	0	0	0	0	18	0	70	0	0	0	0	0	0	0	87	0	0	0	0	0	0	0	0	0	0	0	0	0	0	0	4	0	0	0	0	0	0	0	0	0	0	0	0	0	43	0
hsa-mir-34a-3p	0	0	0	0	0	0	156	0	0	0	0	0	0	0	0	0	0	0	0	0	0	0	0	0	0	0	0	0	0	0	0	0	0	4	0	0	0	0	0	0	0	0	0	0	0	0	0	0	0
hsa-mir-548i	0	0	0	0	0	0	0	0	0	0	0	0	0	0	0	0	0	0	0	0	0	0	0	0	0	0	0	0	0	0	0	0	0	0	0	0	0	0	0	0	0	0	0	0	0	0	57	0	0
hsa-mir-548ae	0	0	0	0	0	0	0	0	0	0	0	0	0	0	0	0	0	0	0	0	0	0	0	0	0	0	68	0	43	25	0	0	0	0	0	0	0	0	0	81	0	0	0	0	0	0	0	0	0
hsa-mir-4796-3p	0	0	0	119	0	0	0	0	0	0	0	0	0	0	0	0	0	0	0	0	0	0	0	0	0	0	0	0	0	0	0	0	0	0	0	0	0	0	0	0	0	0	0	0	0	0	0	0	0
hsa-mir-181b-3p	0	0	0	0	0	0	0	0	0	0	0	0	0	0	0	0	0	0	0	0	0	0	0	0	0	0	0	0	0	25	0	0	0	9	0	0	0	0	0	0	0	0	0	0	0	0	0	0	0
hsa-mir-4445-5p	0	0	0	0	0	0	0	0	0	0	0	0	0	0	0	0	0	0	0	0	0	0	0	0	0	0	0	0	0	0	0	0	0	0	36	0	0	0	0	0	0	0	0	0	0	0	0	0	0
hsa-mir-6501-5p	0	0	0	0	0	0	0	9	0	0	0	0	0	0	0	0	0	0	0	0	0	0	0	0	0	0	0	0	0	0	0	0	25	0	0	0	0	0	0	0	0	0	0	0	0	0	0	0	0
hsa-mir-524-3p	0	0	0	0	0	0	0	0	0	0	0	0	0	0	0	0	0	0	0	0	0	0	0	0	0	0	0	0	0	0	0	0	0	0	0	0	0	0	0	0	0	0	0	0	49	0	0	0	0
hsa-mir-133a	0	0	0	0	0	0	0	0	0	0	0	0	99	0	0	0	0	0	0	0	0	0	0	0	0	0	0	0	21	0	0	0	0	0	0	0	0	0	0	0	0	0	0	0	0	0	0	0	0
hsa-mir-203b-3p	0	0	0	0	0	0	0	0	0	0	0	0	0	0	0	0	0	0	0	0	0	0	0	0	0	0	0	0	0	0	0	0	0	0	0	0	0	0	38	0	0	0	0	0	0	0	0	0	0
hsa-mir-483-5p	0	0	0	0	0	207	0	0	0	0	0	0	0	0	0	0	0	0	0	0	0	0	0	0	0	0	0	0	0	0	0	0	0	0	0	0	0	0	0	0	0	0	0	0	0	0	0	0	0
hsa-mir-1908	0	0	0	0	0	0	0	0	0	0	0	0	0	0	0	0	0	0	0	0	0	0	0	0	0	0	0	0	0	0	0	0	0	0	0	0	0	0	0	0	0	0	0	0	0	0	0	0	0
hsa-mir-499a-3p	0	0	0	0	0	0	0	0	0	0	0	0	0	0	0	0	0	0	0	0	0	0	0	0	0	0	0	0	0	0	0	0	0	0	0	0	0	62	0	0	0	0	0	0	0	0	0	0	0
hsa-let-7f-1-3p	0	0	0	0	108	0	0	0	0	0	0	0	0	0	0	0	0	0	0	0	0	0	0	0	0	0	0	0	0	0	0	0	0	0	0	0	0	0	38	0	0	0	0	0	0	0	57	0	0
hsa-mir-27b-5p	0	0	0	0	0	0	0	0	0	0	0	0	0	0	0	0	0	0	0	0	0	0	0	0	0	0	0	0	0	0	0	0	0	0	0	23	0	0	0	0	0	0	0	0	0	0	0	0	0
hsa-mir-766-3p	0	0	0	0	0	0	0	9	0	0	0	0	0	0	0	0	0	0	0	0	0	0	0	0	0	0	0	0	0	0	0	0	0	4	36	0	0	0	38	0	0	0	0	0	0	0	0	43	0
hsa-mir-23a-5p	0	0	0	0	0	0	0	9	0	0	0	0	0	0	0	0	0	0	117	0	0	0	0	0	0	0	0	0	0	0	0	0	25	4	0	0	0	0	0	0	0	0	0	0	0	0	0	43	0
hsa-mir-185-3p	0	0	0	0	0	0	0	0	0	0	0	0	0	0	0	0	0	0	0	0	0	0	0	0	0	0	0	0	0	0	0	0	0	0	0	0	0	0	0	0	0	0	0	0	0	0	0	0	0
hsa-mir-4755-5p	0	0	0	0	0	0	0	0	0	0	0	0	0	0	0	0	0	0	117	0	0	0	0	0	0	0	0	76	0	0	0	0	0	0	0	0	0	0	0	0	0	0	0	0	0	0	0	0	0
hsa-mir-4461	0	0	0	0	0	0	0	0	0	0	0	0	0	0	0	0	0	0	0	0	0	0	0	0	0	0	0	0	0	0	0	0	0	0	0	0	0	0	0	0	0	0	0	0	0	0	0	0	0
hsa-mir-3944-5p	0	0	0	0	0	0	0	0	0	0	0	0	0	0	0	0	0	0	0	0	0	0	0	0	0	18	0	0	0	0	0	36	0	0	0	0	0	0	0	0	0	0	0	0	0	0	0	0	0
hsa-mir-548ar-5p	0	0	0	0	0	0	0	0	0	0	76	0	0	0	0	0	0	0	0	0	0	0	0	0	0	0	0	0	0	0	0	0	0	0	0	0	0	0	0	0	0	0	0	0	0	0	0	0	0
hsa-mir-527	0	98	0	0	0	0	0	0	0	0	0	0	0	0	0	0	0	0	0	0	0	0	0	0	0	0	0	0	0	0	0	0	0	0	0	0	0	0	0	0	0	0	0	0	0	0	0	0	0
hsa-mir-518a-5p	0	98	0	0	0	0	0	0	0	0	0	0	0	0	0	0	0	0	0	0	0	0	0	0	0	0	0	0	0	0	0	0	0	0	0	0	0	0	0	0	0	0	0	0	0	0	0	0	0
hsa-mir-5680	0	0	0	0	0	0	0	0	0	0	0	0	0	0	0	0	0	0	0	0	0	0	0	0	0	0	0	0	0	25	0	0	0	0	0	0	0	0	0	0	0	0	0	0	0	0	0	0	0
hsa-mir-98-3p	0	0	0	0	0	0	0	0	0	0	0	0	0	0	0	0	0	0	0	0	0	0	0	0	0	18	0	0	0	0	0	0	0	9	0	23	0	0	0	0	0	0	0	0	0	0	0	0	0
hsa-mir-326	0	0	0	0	0	0	0	0	0	0	0	58	99	0	0	0	0	0	0	0	0	0	0	0	0	0	0	0	0	0	0	0	0	4	0	0	0	0	0	0	0	0	0	0	0	0	0	0	0
hsa-mir-518c-5p	0	0	0	0	0	0	0	0	0	0	0	0	0	0	0	0	0	0	0	0	0	0	0	0	0	0	0	0	0	0	0	0	0	0	0	0	0	0	0	0	0	0	0	0	0	0	0	0	84
hsa-mir-3140-3p	0	0	0	0	0	0	0	0	0	0	0	0	0	0	0	0	0	0	0	0	0	0	0	0	0	0	0	0	0	0	0	0	0	0	0	0	0	0	0	0	0	0	0	0	0	0	0	0	0
hsa-mir-550a-3p	0	0	0	0	0	0	0	0	0	0	0	0	0	0	0	0	0	0	0	0	0	0	0	0	0	0	0	0	0	0	0	0	0	0	0	0	0	0	0	0	0	0	0	0	49	0	0	0	0
hsa-mir-485-5p	0	0	0	0	0	0	0	0	0	0	0	0	0	0	0	0	0	0	0	0	0	0	0	0	0	0	0	0	0	0	0	0	0	0	0	23	0	0	0	0	0	0	0	0	0	0	0	0	0
hsa-mir-561-3p	0	0	0	0	0	0	0	0	0	0	0	0	0	0	0	0	0	0	0	0	0	0	0	161	0	0	0	0	0	0	0	0	0	4	0	0	0	0	0	0	0	0	0	0	0	0	0	0	0
hsa-mir-548l	0	0	0	0	0	0	0	0	0	0	0	0	0	0	0	0	0	0	0	0	0	0	0	0	0	18	0	0	0	25	0	0	0	0	36	0	0	0	0	0	0	51	0	0	0	0	0	0	0
hsa-mir-876-5p	0	0	0	0	0	0	0	0	0	0	0	0	0	0	0	0	0	0	0	0	0	0	0	0	0	0	0	0	0	0	0	0	0	4	0	0	0	0	0	0	0	0	0	34	0	0	0	0	0
hsa-mir-514b-5p	0	0	0	0	0	0	0	0	0	0	0	0	0	0	0	0	0	0	0	0	0	0	0	0	0	0	0	0	0	0	0	0	0	0	0	0	0	0	0	0	0	0	0	0	0	0	0	0	0
hsa-mir-4797-3p	0	0	0	0	0	0	0	0	0	0	0	0	0	0	0	0	0	0	0	0	0	0	0	161	0	0	0	0	0	0	0	0	0	0	0	0	0	0	0	0	0	0	0	0	0	0	0	0	0
hsa-mir-4428	0	0	0	0	0	0	0	0	0	0	0	0	0	0	0	0	0	0	0	0	0	0	0	161	0	0	0	0	0	0	0	0	0	0	0	0	0	0	0	0	0	0	0	0	0	0	0	0	0
hsa-mir-548v	0	0	0	0	0	0	0	0	0	0	0	0	0	0	0	0	0	0	0	0	0	0	0	0	0	0	0	0	0	0	0	0	0	0	0	0	0	0	0	0	59	0	0	0	0	0	0	0	0
hsa-mir-4670-5p	0	0	0	0	0	0	0	0	0	0	0	0	0	0	0	0	0	0	0	0	0	0	0	0	0	0	0	76	0	0	0	0	0	0	0	0	0	0	0	0	0	0	0	0	0	0	0	0	0
hsa-mir-4746-5p	0	0	0	0	0	0	156	0	0	0	0	0	0	0	0	0	0	0	0	0	0	0	0	0	0	0	0	0	0	0	0	0	0	4	0	0	0	0	0	0	0	0	0	0	0	0	0	0	0
hsa-mir-4707-3p	0	0	0	0	0	0	0	0	0	0	0	0	0	0	0	0	0	0	0	0	0	0	0	0	0	0	0	0	0	0	0	0	0	0	0	0	0	0	0	81	0	0	0	34	0	0	0	0	0
hsa-mir-548as-3p	0	0	0	0	0	0	0	0	0	0	0	0	0	0	0	0	0	0	0	0	0	0	0	0	0	0	0	0	0	0	0	0	25	0	0	0	0	0	0	0	0	0	0	0	0	0	0	0	0
hsa-mir-3661	0	0	0	0	0	0	156	0	0	0	0	0	0	0	0	0	0	0	0	0	0	0	0	0	0	0	0	0	0	0	0	0	0	0	0	0	0	0	0	0	0	0	0	0	0	0	0	0	0
hsa-mir-514b-3p	0	0	0	0	0	0	0	0	0	0	0	58	0	0	0	0	0	0	0	0	0	0	0	0	0	0	0	0	0	0	0	36	0	0	0	0	0	62	0	0	0	0	0	0	0	0	0	0	0
hsa-mir-1298	0	0	0	0	0	0	156	0	0	0	0	0	0	0	0	0	0	0	0	0	0	0	0	0	0	0	0	0	0	0	0	0	0	0	0	0	0	0	0	0	0	0	0	0	0	0	0	0	0
hsa-mir-4802-5p	0	0	0	0	0	0	0	9	0	0	0	0	0	0	0	0	0	0	0	0	0	0	0	0	0	0	68	0	0	0	0	0	0	4	0	0	0	0	0	0	0	0	0	0	0	0	0	0	0
hsa-mir-129-2-3p	0	0	0	0	0	0	0	0	0	0	0	0	0	0	0	0	0	0	0	0	0	0	0	0	0	0	0	0	0	0	0	0	0	0	0	0	0	0	0	0	0	0	0	0	0	0	0	0	0
hsa-mir-3663-3p	0	0	0	0	0	0	0	0	0	0	0	0	0	0	0	0	0	0	0	0	0	0	0	0	0	0	68	0	21	0	0	0	0	0	0	0	0	62	0	0	0	0	0	0	0	0	0	0	0
hsa-mir-940	0	0	0	0	0	0	0	0	0	0	0	0	0	0	0	0	0	0	0	0	0	0	0	0	0	0	0	0	0	0	0	0	0	0	0	0	0	0	0	0	0	0	0	0	0	0	0	0	0
hsa-mir-548av-3p	0	0	0	0	0	0	0	0	0	0	0	0	0	0	0	0	0	0	0	0	0	0	0	0	0	0	0	0	0	0	0	0	0	0	0	0	0	0	0	0	0	0	0	0	0	0	0	0	0
hsa-mir-6509-3p	0	0	0	0	0	0	0	0	0	0	0	0	0	0	0	0	0	0	0	0	0	0	0	0	0	0	0	0	0	0	0	0	0	0	0	0	0	0	0	0	0	0	0	0	0	0	0	0	0
hsa-mir-146a-3p	0	0	0	0	0	0	0	0	0	70	0	0	0	0	0	0	0	0	0	0	0	0	0	0	0	0	0	0	0	0	0	0	0	0	0	0	0	0	0	0	0	0	0	0	0	0	0	0	0
hsa-mir-491-3p	0	0	0	0	0	0	0	0	0	0	0	0	0	0	0	0	0	0	0	0	0	0	0	0	0	0	0	0	0	25	0	0	0	0	0	0	0	0	0	0	0	0	0	0	0	0	0	0	0
hsa-mir-676-3p	0	0	0	0	0	0	0	0	0	0	0	0	0	0	0	0	0	0	0	0	0	0	0	0	0	0	0	0	0	0	0	0	0	0	0	23	0	0	0	0	0	0	0	0	0	0	0	0	0
hsa-mir-627	0	0	0	119	0	0	0	0	0	0	0	0	0	0	0	0	0	0	0	0	0	0	0	0	0	0	0	0	0	0	0	0	0	0	0	0	25	0	0	0	0	0	0	0	0	0	0	0	0
hsa-mir-324-3p	0	0	0	0	0	0	0	0	0	0	0	0	0	0	0	0	0	0	117	0	0	0	0	0	0	0	0	0	0	0	0	0	0	0	0	0	25	0	0	0	0	0	0	0	0	0	0	0	0
hsa-mir-4690-3p	0	0	0	0	0	0	0	0	0	0	0	0	0	0	0	0	0	0	0	0	0	0	0	0	0	0	0	0	0	0	0	0	0	4	0	0	0	0	0	0	0	0	0	0	0	0	0	0	0
hsa-mir-944	0	0	0	0	0	0	0	0	0	0	0	0	0	0	0	0	0	0	0	0	0	0	0	0	0	0	68	0	21	0	0	0	0	4	0	0	0	0	0	0	0	0	0	0	49	0	0	0	0
hsa-mir-548av-5p	0	0	0	0	0	0	0	9	0	0	0	0	0	0	0	0	0	0	0	0	0	0	0	0	0	0	0	0	0	25	0	0	0	0	0	0	0	0	0	0	0	0	0	0	0	0	0	0	0
hsa-mir-744-3p	0	0	0	0	0	0	0	0	0	0	0	0	0	0	0	86	0	0	0	0	0	0	0	0	0	0	0	0	0	0	36	0	0	0	0	0	0	0	0	0	0	0	0	0	0	0	0	0	0
hsa-mir-3173-5p	0	0	0	0	0	0	0	9	0	0	0	0	0	0	0	0	0	0	0	0	0	0	0	0	0	0	0	0	0	0	0	0	0	4	36	0	0	0	0	0	0	0	0	0	0	0	0	0	0
hsa-mir-299-5p	0	0	0	0	0	0	0	0	0	0	0	0	0	0	0	0	0	0	0	0	0	0	0	0	0	0	0	0	0	0	0	0	0	0	0	0	0	0	0	0	0	0	0	0	49	0	0	0	0
hsa-mir-525-3p	0	0	0	0	0	0	0	0	0	0	0	0	0	0	0	0	0	0	0	0	0	0	0	0	0	0	0	0	0	0	0	0	0	0	0	0	0	0	0	0	0	0	0	0	0	0	0	0	0
hsa-mir-4448	0	0	0	0	0	0	0	0	0	0	0	0	0	0	0	0	0	0	0	0	0	0	0	0	0	0	0	0	0	0	0	0	0	0	0	0	0	0	0	0	0	0	0	0	0	0	0	0	0
hsa-mir-642a-3p	0	0	0	0	0	0	0	9	0	0	0	0	0	0	0	0	0	0	0	0	0	0	0	0	0	0	0	76	0	0	0	0	0	0	0	0	0	0	0	0	0	0	0	0	0	0	0	0	0
hsa-mir-3157-5p	0	0	0	0	0	0	0	0	0	0	0	0	0	0	0	0	0	0	0	0	0	0	0	0	0	0	0	0	0	0	0	0	0	0	0	0	0	0	0	0	0	0	0	0	0	0	0	0	0
hsa-mir-2115-5p	0	0	0	0	0	0	0	0	0	0	0	0	0	0	0	0	0	0	0	0	0	0	0	0	0	0	0	0	0	25	0	0	0	0	0	0	0	0	0	0	0	0	0	0	49	0	0	0	0
hsa-mir-187-5p	0	0	0	0	0	0	0	0	0	0	0	0	0	0	0	0	0	0	0	0	0	0	0	0	0	0	0	0	0	0	0	0	0	0	0	0	0	0	0	0	0	0	0	0	0	0	0	0	0
hsa-mir-5003-5p	0	0	0	0	0	0	0	0	0	0	0	0	99	0	0	0	0	0	0	0	0	0	0	0	0	0	0	0	21	0	0	0	0	0	0	0	0	0	0	0	0	0	0	0	0	0	0	0	0
hsa-mir-519e-5p	0	0	0	0	0	0	0	0	0	0	0	0	0	0	0	0	0	0	0	0	0	0	0	0	0	0	0	0	0	0	0	36	0	0	0	0	0	0	0	81	0	0	0	0	0	0	0	0	0
hsa-mir-629-3p	0	0	0	0	0	0	0	0	0	0	0	0	0	0	0	0	0	0	0	0	0	0	0	0	0	0	0	0	0	0	0	36	0	0	0	23	0	0	0	0	0	0	0	0	0	0	57	0	0
hsa-mir-5000-3p	0	0	0	0	0	0	0	0	0	0	0	0	0	0	0	0	0	0	0	0	0	0	0	0	0	18	0	0	21	0	0	0	0	0	0	0	0	0	0	0	0	0	0	34	0	0	0	43	0
hsa-mir-548n	0	0	0	0	0	0	0	0	0	0	0	0	0	0	0	0	0	0	0	0	0	0	0	0	0	0	0	0	0	0	0	0	0	14	0	0	0	0	0	0	0	0	0	0	0	0	0	0	0
hsa-mir-5586-5p	0	0	0	0	0	0	0	0	0	70	0	0	0	0	0	0	0	0	0	0	0	0	0	0	0	0	0	0	0	0	0	0	0	0	0	0	0	0	0	0	0	0	0	0	0	0	0	0	0
hsa-mir-4762-3p	0	0	0	0	0	0	0	0	0	0	0	0	0	0	111	0	0	0	0	0	0	0	0	0	0	0	0	0	0	0	0	0	0	0	0	0	0	0	0	0	0	0	0	0	0	0	0	0	0
hsa-mir-181c-3p	0	0	0	0	0	0	0	0	0	0	0	0	0	0	0	86	0	0	0	0	0	0	0	0	0	0	0	0	0	25	0	0	0	0	0	0	0	0	0	0	0	0	0	0	0	0	0	0	0
hsa-mir-3175	0	0	0	0	0	0	0	0	0	0	0	0	0	0	0	0	0	0	0	0	0	0	0	0	0	0	0	0	0	0	0	0	0	0	0	0	0	0	0	0	0	0	0	0	0	0	0	0	0
hsa-mir-4796-5p	0	0	0	0	0	0	0	0	0	0	0	0	0	0	0	0	0	0	0	0	0	0	0	0	0	0	0	0	0	0	0	0	0	0	0	0	0	0	0	0	0	0	0	0	0	110	0	0	0
hsa-mir-520e	0	0	0	0	0	0	0	0	0	0	0	0	0	0	0	0	0	0	0	0	0	0	0	0	0	0	0	0	0	0	0	0	0	0	0	0	0	0	0	0	0	0	0	0	0	0	0	0	0
hsa-mir-211-5p	0	0	0	0	0	0	0	0	0	0	0	0	0	0	0	0	0	0	0	0	0	0	0	0	0	0	0	0	0	0	0	0	0	0	0	0	0	0	0	0	0	0	0	0	0	110	0	0	0
hsa-mir-5689	0	0	0	0	0	0	0	0	0	0	0	0	0	0	0	0	0	0	0	0	0	0	0	0	0	0	0	0	0	0	0	0	0	0	0	0	0	0	0	0	0	0	0	0	0	110	0	0	0
hsa-let-7e-3p	0	0	0	0	108	0	0	0	0	0	0	0	0	0	0	0	0	0	0	0	0	0	0	0	0	0	0	0	0	0	0	0	0	0	0	0	0	0	0	0	0	0	0	0	0	0	0	0	0
hsa-mir-1306-5p	0	0	0	0	0	0	0	0	0	0	0	0	0	0	0	0	0	0	0	0	0	0	0	0	0	0	0	0	21	0	0	0	0	0	0	0	0	0	0	0	0	0	0	0	0	0	0	0	0
hsa-mir-337-5p	0	0	0	0	0	0	0	0	0	70	0	0	0	0	0	0	0	0	0	0	0	0	0	0	0	0	0	0	0	0	36	0	0	0	0	0	0	0	0	0	0	0	0	0	0	0	0	0	0
hsa-mir-18a-3p	0	0	0	0	0	0	0	0	0	0	0	0	0	0	0	0	0	0	0	0	0	0	0	0	0	0	0	0	0	25	0	0	0	0	0	0	0	0	0	0	0	0	0	0	0	0	0	0	0
hsa-mir-3136-3p	104	0	0	0	0	0	0	0	0	0	0	0	0	0	0	0	0	0	0	0	0	0	0	0	0	0	0	0	0	0	0	0	0	0	0	0	0	0	0	0	0	0	0	0	0	0	0	0	0
hsa-mir-3074-5p	0	0	0	0	0	0	0	0	0	0	0	0	0	0	0	0	0	0	0	104	0	0	0	0	0	0	0	0	0	0	0	0	0	0	0	0	0	0	0	0	0	0	0	0	0	0	0	0	0
hsa-mir-664b-3p	0	0	0	0	0	0	0	0	0	0	0	0	99	0	0	0	0	0	0	0	0	0	0	0	0	0	0	0	0	0	0	0	0	4	0	0	0	0	0	0	0	0	0	0	0	0	0	0	0
hsa-mir-885-3p	0	0	0	0	0	0	0	0	0	0	0	0	0	0	0	0	0	0	0	0	0	0	0	0	0	0	0	0	0	0	0	0	0	0	0	0	0	0	0	0	0	0	0	0	0	0	0	0	0
hsa-mir-935	0	0	0	0	0	0	0	0	0	0	0	0	0	0	0	0	0	0	0	0	0	0	0	0	0	0	0	0	0	0	0	0	0	0	0	0	0	0	0	0	0	0	0	0	0	0	0	0	0
hsa-mir-3936	0	0	0	0	0	0	0	0	0	0	0	0	0	0	0	0	0	0	0	0	0	0	0	0	0	0	0	0	0	0	0	0	0	0	0	0	0	0	0	0	0	0	0	0	0	0	0	0	0
hsa-mir-545-3p	0	0	0	0	0	0	0	0	0	0	0	0	0	0	0	0	0	0	0	0	0	0	0	0	0	0	0	0	0	0	0	0	0	0	0	0	0	0	0	0	0	0	0	0	0	0	0	0	0
hsa-mir-129-1-3p	0	0	0	0	0	0	0	0	0	0	0	0	0	0	0	0	0	0	0	0	0	0	0	0	0	0	0	0	0	0	0	0	0	0	0	0	0	0	0	0	0	0	0	0	0	0	0	0	0
hsa-mir-337-3p	0	0	0	0	0	0	0	0	0	0	0	0	0	0	0	0	0	0	0	0	0	0	0	0	0	0	0	0	0	0	0	0	0	0	0	0	0	0	0	0	0	0	0	0	0	0	0	0	0
hsa-mir-4425	0	0	0	0	0	0	0	0	0	0	0	0	0	0	0	0	0	0	0	0	0	0	0	0	0	0	0	0	0	0	0	0	0	0	0	0	0	0	0	0	0	0	0	0	0	0	0	0	0
hsa-mir-3664-3p	0	0	0	0	0	0	0	0	0	0	0	0	0	0	0	0	0	0	0	0	0	0	0	0	0	0	0	0	0	0	0	0	0	0	0	0	0	0	0	0	0	0	0	0	0	0	0	0	0
hsa-mir-133b	0	0	0	0	0	0	0	0	0	0	0	0	99	0	0	0	0	0	0	0	0	0	0	0	0	0	0	0	0	0	0	0	0	0	0	0	0	0	0	0	0	0	0	0	0	0	0	0	0
hsa-mir-224-3p	0	98	0	0	0	0	0	0	0	0	0	0	0	0	0	0	0	0	0	0	0	0	0	0	0	0	0	0	0	0	0	0	0	0	0	0	0	0	0	0	0	0	0	0	0	0	0	0	0
hsa-mir-4662a-3p	0	0	0	0	0	0	0	0	0	0	0	0	0	0	0	0	0	0	0	0	0	0	0	0	0	0	0	0	0	0	0	0	0	0	0	23	0	0	0	0	0	0	0	0	0	0	0	0	0
hsa-mir-4719	0	0	0	0	0	0	0	0	0	0	0	58	0	0	0	0	0	0	0	0	0	0	0	0	0	0	0	0	0	0	0	0	0	0	0	23	0	0	0	0	0	0	0	0	0	0	0	0	0
hsa-mir-92b-5p	0	0	0	0	0	0	0	0	0	0	0	0	0	0	0	0	0	0	0	0	0	0	0	0	0	18	0	0	0	0	0	0	0	0	0	23	0	0	0	0	0	51	0	0	0	0	0	0	0
hsa-mir-3200-5p	0	0	0	0	0	0	0	0	0	0	0	0	0	0	0	0	0	0	0	0	0	0	0	0	0	0	0	0	0	0	0	0	0	4	0	0	0	0	0	0	0	0	0	0	0	0	0	0	0
hsa-mir-6503-5p	0	0	0	0	0	0	0	0	0	0	0	0	0	0	0	0	0	0	0	0	0	0	0	0	0	0	0	0	0	0	0	0	0	9	0	0	0	0	0	0	0	0	0	69	0	0	0	0	0
hsa-let-7f-2-3p	0	0	0	0	0	0	0	0	0	0	0	0	0	0	0	0	0	0	0	0	0	0	0	0	0	0	0	0	21	0	0	0	0	4	0	0	50	0	0	0	0	0	0	0	0	0	0	0	0
hsa-mir-4659a-3p	0	0	0	0	0	0	0	0	0	0	0	0	0	0	0	0	0	0	0	0	0	0	0	0	0	0	0	0	0	0	0	0	0	0	0	0	0	0	0	0	0	0	0	0	0	0	0	0	0
hsa-mir-431-5p	0	0	0	0	0	0	0	0	0	0	0	0	0	0	0	0	0	0	0	0	0	0	0	0	0	0	0	0	0	0	0	0	0	0	0	0	0	0	0	0	0	0	0	0	0	0	0	0	0
hsa-mir-138-5p	0	0	0	0	0	0	0	0	0	0	0	0	0	0	0	86	0	0	0	0	0	0	0	0	0	0	0	0	0	0	0	0	0	0	0	0	0	0	0	0	0	0	0	0	0	0	0	0	0
hsa-mir-6502-5p	0	0	0	0	0	0	0	0	0	0	0	0	0	0	0	0	0	0	0	0	0	0	0	0	0	0	0	0	0	0	0	0	0	0	0	0	25	0	0	0	0	0	0	0	0	0	0	0	0
hsa-mir-4742-5p	0	0	0	0	0	0	0	0	0	0	0	0	0	0	0	0	0	0	0	0	0	0	0	0	0	0	0	0	0	0	36	36	0	0	0	0	0	0	0	0	0	0	0	0	0	0	0	0	0
hsa-mir-3165	0	0	0	0	0	0	0	0	0	0	0	0	0	0	0	0	0	0	0	0	0	0	0	0	0	0	0	0	0	0	0	0	0	0	0	0	0	0	0	0	0	0	0	0	0	0	0	0	0
hsa-mir-3942-3p	0	0	0	0	0	0	0	0	0	0	0	0	0	0	0	0	0	0	0	0	0	0	0	0	0	0	0	0	0	0	0	36	0	9	0	0	0	0	0	0	0	0	0	0	0	0	0	0	0
hsa-mir-3144-3p	0	0	0	0	0	0	0	0	0	0	0	0	0	0	0	0	0	0	0	0	0	0	0	0	0	0	0	0	0	0	0	0	0	0	0	0	0	0	0	0	0	0	0	0	0	0	0	0	0
hsa-mir-523-3p	0	0	0	0	0	0	0	0	0	0	0	0	0	0	0	0	0	0	0	0	0	0	0	0	0	0	0	0	0	0	0	0	0	0	0	0	0	0	0	0	0	0	0	0	0	0	0	0	0
hsa-mir-4781-5p	0	0	0	0	0	0	0	0	0	0	0	0	0	0	0	0	0	0	0	0	0	0	0	0	0	0	0	0	0	0	0	0	0	0	0	0	0	0	0	0	0	0	0	0	0	0	0	0	0
hsa-mir-3609	0	0	0	0	0	0	0	0	0	0	0	0	0	0	0	0	0	0	0	0	0	0	0	0	0	0	0	0	0	0	0	0	0	0	0	0	0	0	0	0	0	0	0	0	0	0	0	0	0
hsa-mir-2277-5p	0	0	0	0	0	0	0	0	0	0	0	0	0	0	0	0	0	0	0	0	0	0	0	0	0	0	0	0	0	0	0	0	0	0	0	0	0	0	0	0	0	0	0	0	0	0	0	0	0
hsa-mir-498	0	0	0	0	0	0	0	0	0	0	0	0	0	0	0	0	0	0	0	0	0	0	0	0	0	0	0	0	0	0	0	0	0	0	0	0	0	0	0	81	0	0	0	0	0	0	0	0	0
hsa-mir-3074-3p	0	0	0	0	0	0	0	0	0	0	0	0	0	0	0	0	0	0	0	0	0	0	0	0	0	0	0	0	0	0	0	0	0	0	0	0	0	0	0	0	0	0	0	0	0	0	0	0	0
hsa-mir-373-3p	0	0	0	0	0	0	0	0	0	0	0	0	0	0	0	0	0	0	0	0	0	0	0	0	0	0	0	76	0	0	0	0	0	4	0	0	0	0	0	0	0	0	0	0	0	0	0	0	0
hsa-mir-3127-5p	0	0	0	0	0	0	0	0	0	0	0	0	0	0	0	0	0	0	0	0	0	0	0	0	0	18	0	0	0	0	0	36	0	0	0	23	0	0	0	0	0	0	0	0	0	0	0	0	0
hsa-mir-4645-3p	0	0	0	0	0	0	0	0	0	0	0	0	0	0	0	0	0	0	0	0	0	0	0	0	0	0	0	0	0	25	0	0	0	0	0	0	0	0	0	0	0	51	0	0	0	0	0	0	0
hsa-mir-4508	0	0	0	0	0	0	0	0	0	0	0	0	0	0	0	0	0	0	0	0	0	0	0	0	0	0	0	0	0	0	0	0	0	0	0	0	25	0	0	0	0	0	0	0	49	0	0	0	0
hsa-mir-665	0	0	0	0	0	0	0	0	0	0	0	0	0	0	0	0	0	0	0	0	0	0	0	0	0	0	0	0	0	0	0	0	0	0	0	0	0	0	0	0	0	0	0	0	0	0	0	0	0
hsa-mir-4482-5p	0	0	0	0	0	0	0	0	0	0	0	0	0	0	0	0	0	0	0	0	0	0	0	0	0	0	0	0	0	0	0	0	0	0	0	0	0	0	0	0	0	0	0	0	0	0	0	0	0
hsa-mir-1304-3p	0	0	0	0	0	0	0	0	0	0	0	0	0	0	0	0	0	0	0	0	0	0	0	0	0	0	0	0	0	0	0	0	0	0	0	0	0	0	0	0	0	0	0	0	0	0	0	0	0
hsa-mir-616-3p	0	0	0	0	0	0	0	0	0	0	0	0	0	0	0	0	0	0	0	0	0	0	0	0	0	0	0	0	0	0	0	0	0	0	0	0	0	0	0	0	0	0	0	0	0	0	0	0	0
hsa-mir-148b-5p	0	0	0	0	0	0	0	0	0	70	0	0	0	0	0	0	0	0	0	0	0	0	0	0	0	0	0	0	0	0	0	0	0	0	0	0	0	0	0	0	0	0	0	0	0	0	0	0	0
hsa-mir-101-5p	0	0	0	0	0	0	0	0	0	70	0	0	0	0	0	0	0	0	0	0	0	0	0	0	0	0	0	0	0	0	0	0	0	0	0	0	0	0	0	0	0	0	0	0	0	0	0	0	0
hsa-mir-1248	0	0	0	0	0	0	0	9	0	0	0	0	0	0	0	0	0	0	0	0	0	0	0	0	0	0	0	0	0	0	0	0	0	0	0	0	0	0	0	0	59	0	0	0	0	0	0	0	0
hsa-mir-3605-3p	0	0	0	0	0	0	0	9	0	0	0	0	0	0	0	0	0	0	0	0	0	0	0	0	0	0	0	0	0	0	0	0	0	4	0	0	0	0	0	0	0	0	0	0	0	0	0	0	0
hsa-mir-4762-5p	0	0	0	0	0	0	0	0	0	0	0	0	0	0	0	0	0	0	0	0	0	0	0	0	0	0	0	0	0	0	0	0	0	9	0	23	0	0	0	0	0	0	0	34	0	0	0	0	0
hsa-mir-3612	0	0	0	0	0	0	0	0	0	0	0	0	0	0	0	0	0	0	0	0	0	0	0	0	0	0	0	0	0	0	0	0	0	0	0	0	0	0	0	0	0	0	0	0	0	0	0	0	0
hsa-mir-4641	0	0	0	0	0	0	0	0	0	0	0	0	0	0	0	0	0	0	0	0	0	0	0	0	0	0	0	0	0	0	0	0	0	0	0	0	0	0	0	0	0	0	0	0	0	0	0	0	0
hsa-mir-5094	0	0	0	0	0	0	0	0	0	0	0	0	0	0	0	0	0	0	0	0	0	0	0	0	0	0	0	0	0	0	0	0	0	0	0	23	0	0	0	0	0	0	0	0	0	0	0	0	0
hsa-mir-4662b	0	0	0	0	0	0	0	0	0	0	0	0	0	0	0	0	0	0	0	0	0	0	0	0	0	0	0	0	0	0	0	0	0	0	0	0	0	0	0	0	0	0	0	0	0	0	0	0	0
hsa-mir-1276	0	0	0	0	0	0	0	0	0	0	0	0	0	0	0	0	0	0	0	0	0	0	0	0	0	0	0	0	21	0	0	0	0	0	0	0	0	0	0	0	0	0	0	0	0	0	0	0	0
hsa-mir-892c-5p	0	0	0	0	0	0	0	0	0	0	0	58	0	0	0	0	0	0	0	0	0	0	0	0	0	0	0	0	0	0	0	0	0	0	0	0	0	0	0	0	0	0	0	0	0	0	0	0	0
hsa-mir-642a-5p	0	0	0	0	0	0	0	0	0	0	0	0	0	0	0	0	0	0	0	0	0	0	0	0	0	0	0	0	0	0	0	0	0	0	0	0	0	0	0	0	0	0	0	0	0	0	0	0	0
hsa-mir-1294	0	0	0	0	0	0	0	0	0	0	0	0	0	0	0	0	0	0	0	0	0	0	0	0	0	0	0	0	21	0	36	0	0	0	0	0	0	0	0	0	0	0	0	0	0	0	0	0	0
hsa-mir-154-5p	0	0	0	0	0	0	0	0	0	0	0	0	0	0	0	0	0	0	0	0	0	0	0	0	0	0	0	0	0	0	0	0	0	0	0	0	0	0	0	0	0	0	0	0	0	0	0	0	0
hsa-mir-1247-5p	0	0	0	0	0	0	0	0	0	0	0	0	0	0	0	0	0	0	0	0	0	0	0	0	0	0	0	0	0	0	0	0	0	0	0	0	0	0	0	0	0	0	0	0	0	0	57	0	0
hsa-mir-5187-5p	0	0	0	0	0	0	0	0	0	0	0	0	0	0	0	0	0	0	0	0	0	0	0	0	0	0	0	0	0	0	0	0	0	0	0	0	0	0	0	0	0	0	0	0	0	0	0	0	0
hsa-mir-4636	0	0	0	0	0	0	0	0	0	0	0	0	0	0	0	0	0	0	0	0	0	0	0	0	0	0	0	0	0	0	0	0	0	0	0	0	0	0	0	0	0	0	0	0	0	0	0	0	0
hsa-mir-518d-3p	0	0	0	0	0	0	0	0	0	0	0	0	0	0	0	0	0	0	0	0	0	0	0	0	0	0	0	0	0	0	0	0	0	0	0	0	0	0	0	0	0	0	0	0	0	0	0	0	0
hsa-mir-191-3p	0	0	0	0	0	0	0	0	0	0	0	0	0	0	0	0	0	0	0	0	0	0	0	0	0	18	0	0	0	0	0	0	0	0	0	0	0	0	38	0	0	0	0	0	0	0	0	0	0
hsa-mir-33a-5p	0	0	0	0	0	0	0	0	0	0	0	0	0	0	0	0	0	0	0	0	0	0	0	0	0	0	0	0	0	0	0	0	0	4	0	0	0	0	0	0	0	51	0	0	0	0	0	0	0
hsa-mir-3591-5p	0	0	0	0	0	0	0	0	0	0	0	0	0	0	0	0	0	0	0	0	0	0	0	0	0	18	0	0	0	0	0	0	0	0	36	0	0	0	0	0	0	0	0	0	0	0	0	0	0
hsa-mir-4802-3p	0	0	0	0	0	0	0	0	0	0	0	0	0	0	0	0	0	0	0	0	0	0	0	0	0	0	0	0	0	0	0	0	0	0	0	0	0	0	0	0	0	0	0	0	0	0	0	0	0
hsa-mir-4676-3p	0	0	0	0	0	0	0	0	0	0	0	0	0	0	0	0	0	0	0	0	0	0	0	0	0	0	0	0	0	0	0	0	0	0	0	0	0	0	0	0	0	51	0	0	0	0	0	0	0
hsa-mir-222-5p	0	0	0	0	0	0	0	0	0	0	0	0	0	0	0	0	0	0	0	0	0	0	0	0	0	0	0	0	0	0	0	0	0	0	0	0	0	0	0	0	0	51	0	0	0	0	0	0	0
hsa-mir-769-3p	0	0	0	0	0	0	0	0	0	0	0	0	0	0	0	0	0	0	0	0	0	0	0	0	0	0	0	0	0	0	0	0	0	0	0	0	0	0	0	0	0	51	0	0	0	0	0	0	0
hsa-mir-3129-3p	0	0	0	0	0	0	0	0	0	0	0	0	0	0	0	0	0	0	0	0	0	0	0	0	0	0	0	0	0	0	0	0	0	0	0	0	0	0	0	0	0	0	0	0	49	0	0	0	0
hsa-mir-4755-3p	0	0	0	0	0	0	0	9	0	0	0	0	0	0	0	0	0	0	0	0	0	0	0	0	0	0	0	0	0	0	0	0	0	0	0	0	0	0	38	0	0	0	0	0	0	0	0	0	0
hsa-mir-3130-3p	0	0	0	0	0	0	0	0	0	0	0	0	0	0	0	0	0	0	0	0	0	0	0	0	0	0	0	0	0	0	0	0	0	4	0	0	0	0	0	0	0	0	0	0	0	0	0	43	0
hsa-mir-1226-3p	0	0	0	0	0	0	0	9	0	0	0	0	0	0	0	0	0	0	0	0	0	0	0	0	0	0	0	0	0	0	0	0	25	0	0	0	0	0	0	0	0	0	0	0	0	0	0	0	0
hsa-mir-4791	0	0	0	0	0	0	0	0	0	0	0	0	0	0	0	0	0	0	0	0	0	0	0	0	0	0	0	0	0	0	0	0	0	4	0	0	0	0	0	0	0	0	0	0	0	0	0	43	0
hsa-mir-1185-1-3p	0	0	0	0	0	0	0	0	0	0	0	0	0	0	0	0	0	0	0	0	0	0	0	0	0	0	0	0	21	0	0	0	0	0	0	0	25	0	0	0	0	0	0	0	0	0	0	0	0
hsa-mir-5089-3p	0	0	0	0	0	0	0	0	0	0	0	0	0	0	0	0	0	0	0	0	0	0	0	0	0	0	0	0	0	0	0	0	0	0	0	0	0	0	0	0	0	0	0	0	0	0	0	0	0
hsa-mir-188-5p	0	0	0	0	0	0	0	0	0	0	0	0	0	0	0	0	0	0	0	0	0	0	0	0	0	0	0	0	0	0	0	0	0	0	0	0	0	0	0	0	0	0	0	0	0	0	0	0	0
hsa-mir-3681-5p	0	0	0	0	0	0	0	0	0	0	0	0	0	0	0	0	0	0	0	0	0	0	0	0	0	0	0	0	0	0	0	0	0	0	0	0	0	0	0	0	0	0	0	0	0	0	0	0	0
hsa-mir-29a-5p	0	0	0	0	0	0	0	0	0	0	0	0	0	0	0	0	0	0	0	0	0	0	0	0	0	0	0	0	0	0	0	0	0	0	0	0	0	0	0	0	0	0	0	0	0	0	0	0	0
hsa-mir-1197	0	0	0	0	0	0	0	0	0	0	0	0	0	0	0	0	0	0	0	0	0	0	0	0	0	0	0	0	0	0	0	0	0	0	0	0	0	0	0	0	0	0	0	0	0	0	0	0	0
hsa-mir-6503-3p	0	0	0	0	0	0	0	0	0	0	0	0	0	0	0	0	0	0	0	0	0	0	0	0	0	0	0	0	0	0	0	0	0	4	0	0	0	0	38	0	0	0	0	0	0	0	0	0	0
hsa-mir-4760-5p	0	0	0	0	0	0	0	0	0	0	0	0	0	0	0	0	0	0	0	0	0	0	0	0	0	0	0	0	0	0	0	36	0	4	0	0	0	0	0	0	0	0	0	0	0	0	0	0	0
hsa-mir-4687-5p	0	0	0	0	0	0	0	0	0	0	0	0	0	0	0	0	0	0	0	0	0	0	0	0	0	0	0	0	0	0	0	0	0	4	36	0	0	0	0	0	0	0	0	0	0	0	0	0	0
hsa-mir-6715b-3p	0	0	0	0	0	0	0	0	0	0	0	0	0	0	0	0	0	0	0	0	0	0	0	0	0	0	0	0	0	0	0	0	0	0	0	0	0	0	0	0	0	0	0	0	0	0	0	0	0
hsa-mir-20b-3p	0	0	0	0	0	0	0	0	0	0	0	0	0	0	0	0	0	0	0	0	0	0	0	0	0	0	0	0	0	0	0	0	0	0	0	0	0	0	0	0	0	0	0	0	0	0	0	0	0
hsa-mir-539-5p	0	0	0	0	0	0	0	0	0	0	0	0	0	0	0	0	0	0	0	0	0	0	0	0	0	0	0	0	0	0	0	0	0	0	0	0	0	0	38	0	0	0	0	0	0	0	0	0	0
hsa-mir-507	0	0	0	0	0	0	0	0	0	0	0	0	0	0	0	0	0	0	0	0	0	0	0	0	0	0	0	0	0	0	0	0	0	0	0	0	0	0	38	0	0	0	0	0	0	0	0	0	0
hsa-mir-615-3p	0	0	0	0	0	0	0	0	0	0	0	0	0	0	0	0	0	0	0	0	0	0	0	0	0	0	0	0	0	0	0	0	0	0	0	0	0	0	38	0	0	0	0	0	0	0	0	0	0
hsa-mir-3919	0	0	0	0	0	0	0	0	0	0	0	0	0	0	0	0	0	0	0	0	0	0	0	0	0	0	0	0	0	0	36	0	0	0	0	0	0	0	0	0	0	0	0	0	0	0	0	0	0
hsa-mir-559	0	0	0	0	0	0	0	0	0	0	0	0	0	0	0	0	0	0	0	0	0	0	0	0	0	0	0	0	0	0	0	0	0	0	36	0	0	0	0	0	0	0	0	0	0	0	0	0	0
hsa-mir-3150b-3p	0	0	0	0	0	0	0	0	0	0	0	0	0	0	0	0	0	0	0	0	0	0	0	0	0	0	0	0	0	0	0	0	0	0	36	0	0	0	0	0	0	0	0	0	0	0	0	0	0
hsa-mir-379-3p	0	0	0	0	0	0	0	0	0	0	0	0	0	0	0	0	0	0	0	0	0	0	0	0	0	0	0	0	0	0	0	0	0	0	36	0	0	0	0	0	0	0	0	0	0	0	0	0	0
hsa-mir-5581-3p	0	0	0	0	0	0	0	0	0	0	0	0	0	0	0	0	0	0	0	0	0	0	0	0	0	0	0	0	0	0	0	36	0	0	0	0	0	0	0	0	0	0	0	0	0	0	0	0	0
hsa-mir-548x-3p	0	0	0	0	0	0	0	0	0	0	0	0	0	0	0	0	0	0	0	0	0	0	0	0	0	0	0	0	0	0	36	0	0	0	0	0	0	0	0	0	0	0	0	0	0	0	0	0	0
hsa-mir-378i	0	0	0	0	0	0	0	0	0	0	0	0	0	0	0	0	0	0	0	0	0	0	0	0	0	0	0	0	0	0	0	0	0	0	0	0	0	0	0	0	0	0	0	34	0	0	0	0	0
hsa-mir-139-3p	0	0	0	0	0	0	0	9	0	0	0	0	0	0	0	0	0	0	0	0	0	0	0	0	0	0	0	0	21	0	0	0	0	0	0	0	0	0	0	0	0	0	0	0	0	0	0	0	0
hsa-mir-127-5p	0	0	0	0	0	0	0	9	0	0	0	0	0	0	0	0	0	0	0	0	0	0	0	0	0	0	0	0	21	0	0	0	0	0	0	0	0	0	0	0	0	0	0	0	0	0	0	0	0
hsa-mir-1265	0	0	0	0	0	0	0	0	0	0	0	0	0	0	0	0	0	0	0	0	0	0	0	0	0	0	0	0	0	0	0	0	25	4	0	0	0	0	0	0	0	0	0	0	0	0	0	0	0
hsa-mir-365a-5p	0	0	0	0	0	0	0	0	0	0	0	0	0	0	0	0	0	0	0	0	0	0	0	0	0	0	0	0	0	0	0	0	25	4	0	0	0	0	0	0	0	0	0	0	0	0	0	0	0
hsa-mir-542-5p	0	0	0	0	0	0	0	0	0	0	0	0	0	0	0	0	0	0	0	0	0	0	0	0	0	0	0	0	0	0	0	0	25	4	0	0	0	0	0	0	0	0	0	0	0	0	0	0	0
hsa-mir-301a-3p	0	0	0	0	0	0	0	0	0	0	0	0	0	0	0	0	0	0	0	0	0	0	0	0	0	18	0	0	0	0	0	0	0	9	0	0	0	0	0	0	0	0	0	0	0	0	0	0	0
hsa-mir-2467-5p	0	0	0	0	0	0	0	0	0	0	0	0	0	0	0	0	0	0	0	0	0	0	0	0	0	0	0	0	0	0	0	0	0	0	0	0	0	0	0	0	0	0	0	0	0	0	0	0	0
hsa-mir-143-5p	0	0	0	0	0	0	0	9	0	0	0	0	0	0	0	0	0	0	0	0	0	0	0	0	0	0	0	0	0	0	0	0	0	4	0	0	0	0	0	0	0	0	0	0	0	0	0	0	0
hsa-mir-4699-5p	0	0	0	0	0	0	0	0	0	0	0	0	0	0	0	0	0	0	0	0	0	0	0	0	0	0	0	0	0	25	0	0	0	0	0	0	0	0	0	0	0	0	0	0	0	0	0	0	0
hsa-mir-4781-3p	0	0	0	0	0	0	0	0	0	0	0	0	0	0	0	0	0	0	0	0	0	0	0	0	0	0	0	0	0	0	0	0	25	0	0	0	0	0	0	0	0	0	0	0	0	0	0	0	0
hsa-mir-135a-3p	0	0	0	0	0	0	0	0	0	0	0	0	0	0	0	0	0	0	0	0	0	0	0	0	0	0	0	0	0	0	0	0	25	0	0	0	0	0	0	0	0	0	0	0	0	0	0	0	0
hsa-mir-551b-5p	0	0	0	0	0	0	0	0	0	0	0	0	0	0	0	0	0	0	0	0	0	0	0	0	0	0	0	0	0	25	0	0	0	0	0	0	0	0	0	0	0	0	0	0	0	0	0	0	0
hsa-mir-624-3p	0	0	0	0	0	0	0	0	0	0	0	0	0	0	0	0	0	0	0	0	0	0	0	0	0	0	0	0	0	0	0	0	25	0	0	0	0	0	0	0	0	0	0	0	0	0	0	0	0
hsa-mir-4766-3p	0	0	0	0	0	0	0	0	0	0	0	0	0	0	0	0	0	0	0	0	0	0	0	0	0	0	0	0	0	25	0	0	0	0	0	0	0	0	0	0	0	0	0	0	0	0	0	0	0
hsa-mir-3911	0	0	0	0	0	0	0	0	0	0	0	0	0	0	0	0	0	0	0	0	0	0	0	0	0	0	0	0	0	0	0	0	0	0	0	0	25	0	0	0	0	0	0	0	0	0	0	0	0
hsa-mir-937-3p	0	0	0	0	0	0	0	0	0	0	0	0	0	0	0	0	0	0	0	0	0	0	0	0	0	0	0	0	0	0	0	0	0	0	0	23	0	0	0	0	0	0	0	0	0	0	0	0	0
hsa-mir-652-5p	0	0	0	0	0	0	0	0	0	0	0	0	0	0	0	0	0	0	0	0	0	0	0	0	0	0	0	0	0	0	0	0	0	0	0	23	0	0	0	0	0	0	0	0	0	0	0	0	0
hsa-mir-433	0	0	0	0	0	0	0	0	0	0	0	0	0	0	0	0	0	0	0	0	0	0	0	0	0	0	0	0	0	0	0	0	0	0	0	23	0	0	0	0	0	0	0	0	0	0	0	0	0
hsa-mir-1275	0	0	0	0	0	0	0	0	0	0	0	0	0	0	0	0	0	0	0	0	0	0	0	0	0	0	0	0	0	0	0	0	0	0	0	23	0	0	0	0	0	0	0	0	0	0	0	0	0
hsa-mir-3617-3p	0	0	0	0	0	0	0	0	0	0	0	0	0	0	0	0	0	0	0	0	0	0	0	0	0	0	0	0	0	0	0	0	0	0	0	23	0	0	0	0	0	0	0	0	0	0	0	0	0
hsa-mir-4512	0	0	0	0	0	0	0	0	0	0	0	0	0	0	0	0	0	0	0	0	0	0	0	0	0	0	0	0	0	0	0	0	0	0	0	23	0	0	0	0	0	0	0	0	0	0	0	0	0
hsa-mir-6501-3p	0	0	0	0	0	0	0	0	0	0	0	0	0	0	0	0	0	0	0	0	0	0	0	0	0	0	0	0	0	0	0	0	0	0	0	23	0	0	0	0	0	0	0	0	0	0	0	0	0
hsa-mir-3660	0	0	0	0	0	0	0	0	0	0	0	0	0	0	0	0	0	0	0	0	0	0	0	0	0	0	0	0	0	0	0	0	0	0	0	23	0	0	0	0	0	0	0	0	0	0	0	0	0
hsa-mir-3120-3p	0	0	0	0	0	0	0	0	0	0	0	0	0	0	0	0	0	0	0	0	0	0	0	0	0	0	0	0	0	0	0	0	0	0	0	23	0	0	0	0	0	0	0	0	0	0	0	0	0
hsa-mir-659-5p	0	0	0	0	0	0	0	0	0	0	0	0	0	0	0	0	0	0	0	0	0	0	0	0	0	18	0	0	0	0	0	0	0	4	0	0	0	0	0	0	0	0	0	0	0	0	0	0	0
hsa-mir-1289	0	0	0	0	0	0	0	0	0	0	0	0	0	0	0	0	0	0	0	0	0	0	0	0	0	0	0	0	21	0	0	0	0	0	0	0	0	0	0	0	0	0	0	0	0	0	0	0	0
hsa-mir-1912	0	0	0	0	0	0	0	0	0	0	0	0	0	0	0	0	0	0	0	0	0	0	0	0	0	0	0	0	21	0	0	0	0	0	0	0	0	0	0	0	0	0	0	0	0	0	0	0	0
hsa-mir-4446-3p	0	0	0	0	0	0	0	0	0	0	0	0	0	0	0	0	0	0	0	0	0	0	0	0	0	0	0	0	21	0	0	0	0	0	0	0	0	0	0	0	0	0	0	0	0	0	0	0	0
hsa-mir-2355-3p	0	0	0	0	0	0	0	0	0	0	0	0	0	0	0	0	0	0	0	0	0	0	0	0	0	18	0	0	0	0	0	0	0	0	0	0	0	0	0	0	0	0	0	0	0	0	0	0	0
hsa-mir-4709-5p	0	0	0	0	0	0	0	0	0	0	0	0	0	0	0	0	0	0	0	0	0	0	0	0	0	18	0	0	0	0	0	0	0	0	0	0	0	0	0	0	0	0	0	0	0	0	0	0	0
hsa-mir-2964a-3p	0	0	0	0	0	0	0	0	0	0	0	0	0	0	0	0	0	0	0	0	0	0	0	0	0	18	0	0	0	0	0	0	0	0	0	0	0	0	0	0	0	0	0	0	0	0	0	0	0
hsa-mir-3121-3p	0	0	0	0	0	0	0	0	0	0	0	0	0	0	0	0	0	0	0	0	0	0	0	0	0	18	0	0	0	0	0	0	0	0	0	0	0	0	0	0	0	0	0	0	0	0	0	0	0
hsa-mir-3605-5p	0	0	0	0	0	0	0	0	0	0	0	0	0	0	0	0	0	0	0	0	0	0	0	0	0	0	0	0	0	0	0	0	0	0	0	0	0	0	0	0	0	0	0	0	0	0	0	0	0
hsa-mir-4725-3p	0	0	0	0	0	0	0	0	0	0	0	0	0	0	0	0	0	0	0	0	0	0	0	0	0	0	0	0	0	0	0	0	0	0	0	0	0	0	0	0	0	0	0	0	0	0	0	0	0
hsa-mir-4632-3p	0	0	0	0	0	0	0	9	0	0	0	0	0	0	0	0	0	0	0	0	0	0	0	0	0	0	0	0	0	0	0	0	0	4	0	0	0	0	0	0	0	0	0	0	0	0	0	0	0
hsa-mir-2278	0	0	0	0	0	0	0	0	0	0	0	0	0	0	0	0	0	0	0	0	0	0	0	0	0	0	0	0	0	0	0	0	0	0	0	0	0	0	0	0	0	0	0	0	0	0	0	0	0
hsa-mir-301b	0	0	0	0	0	0	0	9	0	0	0	0	0	0	0	0	0	0	0	0	0	0	0	0	0	0	0	0	0	0	0	0	0	4	0	0	0	0	0	0	0	0	0	0	0	0	0	0	0
hsa-mir-5690	0	0	0	0	0	0	0	9	0	0	0	0	0	0	0	0	0	0	0	0	0	0	0	0	0	0	0	0	0	0	0	0	0	0	0	0	0	0	0	0	0	0	0	0	0	0	0	0	0
hsa-mir-4743-5p	0	0	0	0	0	0	0	9	0	0	0	0	0	0	0	0	0	0	0	0	0	0	0	0	0	0	0	0	0	0	0	0	0	0	0	0	0	0	0	0	0	0	0	0	0	0	0	0	0
hsa-let-7g-3p	0	0	0	0	0	0	0	9	0	0	0	0	0	0	0	0	0	0	0	0	0	0	0	0	0	0	0	0	0	0	0	0	0	0	0	0	0	0	0	0	0	0	0	0	0	0	0	0	0
hsa-mir-485-3p	0	0	0	0	0	0	0	0	0	0	0	0	0	0	0	0	0	0	0	0	0	0	0	0	0	0	0	0	0	0	0	0	0	9	0	0	0	0	0	0	0	0	0	0	0	0	0	0	0
hsa-mir-548t-5p	0	0	0	0	0	0	0	9	0	0	0	0	0	0	0	0	0	0	0	0	0	0	0	0	0	0	0	0	0	0	0	0	0	0	0	0	0	0	0	0	0	0	0	0	0	0	0	0	0
hsa-mir-3928	0	0	0	0	0	0	0	9	0	0	0	0	0	0	0	0	0	0	0	0	0	0	0	0	0	0	0	0	0	0	0	0	0	0	0	0	0	0	0	0	0	0	0	0	0	0	0	0	0
hsa-mir-2277-3p	0	0	0	0	0	0	0	9	0	0	0	0	0	0	0	0	0	0	0	0	0	0	0	0	0	0	0	0	0	0	0	0	0	0	0	0	0	0	0	0	0	0	0	0	0	0	0	0	0
hsa-mir-3145-5p	0	0	0	0	0	0	0	9	0	0	0	0	0	0	0	0	0	0	0	0	0	0	0	0	0	0	0	0	0	0	0	0	0	0	0	0	0	0	0	0	0	0	0	0	0	0	0	0	0
hsa-mir-371b-3p	0	0	0	0	0	0	0	9	0	0	0	0	0	0	0	0	0	0	0	0	0	0	0	0	0	0	0	0	0	0	0	0	0	0	0	0	0	0	0	0	0	0	0	0	0	0	0	0	0
hsa-mir-541-3p	0	0	0	0	0	0	0	0	0	0	0	0	0	0	0	0	0	0	0	0	0	0	0	0	0	0	0	0	0	0	0	0	0	4	0	0	0	0	0	0	0	0	0	0	0	0	0	0	0
hsa-mir-155-3p	0	0	0	0	0	0	0	0	0	0	0	0	0	0	0	0	0	0	0	0	0	0	0	0	0	0	0	0	0	0	0	0	0	4	0	0	0	0	0	0	0	0	0	0	0	0	0	0	0
hsa-mir-1262	0	0	0	0	0	0	0	0	0	0	0	0	0	0	0	0	0	0	0	0	0	0	0	0	0	0	0	0	0	0	0	0	0	4	0	0	0	0	0	0	0	0	0	0	0	0	0	0	0
hsa-mir-4795-3p	0	0	0	0	0	0	0	0	0	0	0	0	0	0	0	0	0	0	0	0	0	0	0	0	0	0	0	0	0	0	0	0	0	4	0	0	0	0	0	0	0	0	0	0	0	0	0	0	0
hsa-mir-3611	0	0	0	0	0	0	0	0	0	0	0	0	0	0	0	0	0	0	0	0	0	0	0	0	0	0	0	0	0	0	0	0	0	4	0	0	0	0	0	0	0	0	0	0	0	0	0	0	0
hsa-mir-3157-3p	0	0	0	0	0	0	0	0	0	0	0	0	0	0	0	0	0	0	0	0	0	0	0	0	0	0	0	0	0	0	0	0	0	4	0	0	0	0	0	0	0	0	0	0	0	0	0	0	0
hsa-mir-3676-3p	0	0	0	0	0	0	0	0	0	0	0	0	0	0	0	0	0	0	0	0	0	0	0	0	0	0	0	0	0	0	0	0	0	4	0	0	0	0	0	0	0	0	0	0	0	0	0	0	0
hsa-mir-3614-3p	0	0	0	0	0	0	0	0	0	0	0	0	0	0	0	0	0	0	0	0	0	0	0	0	0	0	0	0	0	0	0	0	0	4	0	0	0	0	0	0	0	0	0	0	0	0	0	0	0
hsa-mir-378e	0	0	0	0	0	0	0	0	0	0	0	0	0	0	0	0	0	0	0	0	0	0	0	0	0	0	0	0	0	0	0	0	0	4	0	0	0	0	0	0	0	0	0	0	0	0	0	0	0
hsa-mir-515-3p	0	0	0	0	0	0	0	0	0	0	0	0	0	0	0	0	0	0	0	0	0	0	0	0	0	0	0	0	0	0	0	0	0	4	0	0	0	0	0	0	0	0	0	0	0	0	0	0	0
hsa-mir-4524a-3p	0	0	0	0	0	0	0	0	0	0	0	0	0	0	0	0	0	0	0	0	0	0	0	0	0	0	0	0	0	0	0	0	0	4	0	0	0	0	0	0	0	0	0	0	0	0	0	0	0
hsa-mir-590-5p	0	0	0	0	0	0	0	0	0	0	0	0	0	0	0	0	0	0	0	0	0	0	0	0	0	0	0	0	0	0	0	0	0	4	0	0	0	0	0	0	0	0	0	0	0	0	0	0	0
[truncated: 54 more columns]

## Sheet: Sheet1
	Sample_ID
	RPI1
	RPI2
	RPI3
	RPI4
	RPI5
	RPI6
	RPI7
	RPI8
	RPI9
	RPI10
	RPI11
	RPI12
	RPI13
	RPI15
	RPI16
	RPI17
	RPI18
	RPI19
	RPI20
	RPI21
	RPI23
	RPI25
	RPI26
	RPI27
	RPI108
	RPI28
	RPI29
	RPI30
	RPI31
	RPI32
	RPI33
	RPI34
	RPI35
	RPI36
	RPI37
	RPI38
	RPI40
	RPI41
	RPI42
	RPI43
	RPI44
	RPI45
	RPI46
	RPI47
	RPI48
	RPI49
	RPI50
	RPI51
	RPI52
	RPI53
	RPI54
	RPI55
	RPI56
	RPI57
	RPI58
	RPI59
	RPI60
	RPI61
	RPI62
	RPI63
	RPI64
	RPI65
	RPI66
	RPI67
	RPI69
	RPI70
	RPI71
	RPI72
	RPI73
	RPI74
	RPI75
	RPI76
	RPI77
	RPI78
	RPI79
	RPI80
	RPI81
	RPI82
	RPI83
	RPI84
	RPI85
	RPI86
	RPI87
	RPI88
	RPI89
	RPI90
	RPI92
	RPI93
	RPI94
	RPI95
	RPI96
	RPI97
	RPI98
	RPI99
	RPI100
	RPI101
	RPI103
	RPI104
	RPI105
	RPI106
	RPI107
	RPI110
